# Supplementary material for: ﻿Taxonomic corrections, new records, and life history information on the jumping tree bugs (Hemiptera, Miridae, Isometopinae) of Korea
Source: Zookeys. 2025 Sep 5;1251:149–71. doi: 10.3897/zookeys.1251.156931 (PMC12432525; doi:10.3897/zookeys.1251.156931)
Supplement: XML Treatment for Isometopus amurensis [file zookeys.1251.156931-treatment1.xml]

<!DOCTYPE tp:taxon-treatment
  PUBLIC "-//TaxonX//DTD Taxonomic Treatment Publishing DTD v0 20100105//EN" "tax-treatment-NSO.dtd">
<tp:taxon-treatment xmlns:tp="http://www.plazi.org/taxpub"><tp:treatment-meta><kwd-group><label>Taxon classification</label><kwd>
                  <named-content content-type="kingdom">Animalia</named-content>
                </kwd><kwd>
                  <named-content content-type="order">Hemiptera</named-content>
                </kwd><kwd>
                  <named-content content-type="family">Miridae</named-content>
                </kwd></kwd-group><mixed-citation publication-type="journal"><person-group><name><surname>Kim</surname><given-names>Wonwoong</given-names></name><name><surname>Oh</surname><given-names>Minsuk</given-names></name><name><surname>Cho</surname><given-names>Geonho</given-names></name></person-group><article-title>﻿Taxonomic corrections, new records, and life history information on the jumping tree bugs (<tp:taxon-name><tp:taxon-name-part taxon-name-part-type="order">Hemiptera</tp:taxon-name-part></tp:taxon-name>, <tp:taxon-name><tp:taxon-name-part taxon-name-part-type="family">Miridae</tp:taxon-name-part></tp:taxon-name>, <tp:taxon-name><tp:taxon-name-part taxon-name-part-type="subfamily">Isometopinae</tp:taxon-name-part></tp:taxon-name>) of Korea</article-title><source>Zookeys</source><day>05</day><month>09</month><year>2025</year><volume>1251</volume><fpage>149</fpage><lpage>171</lpage><pub-id pub-id-type="doi">10.3897/zookeys.1251.156931</pub-id></mixed-citation></tp:treatment-meta><tp:nomenclature><label>﻿</label><tp:taxon-name><object-id xmlns:xlink="http://www.w3.org/1999/xlink" content-type="arpha" xlink:type="simple">69AE9682-9336-5CC5-891A-D55682B85C24</object-id>
                <tp:taxon-name-part taxon-name-part-type="genus" reg="Isometopus">Isometopus</tp:taxon-name-part>
                <tp:taxon-name-part taxon-name-part-type="species" reg="amurensis">amurensis</tp:taxon-name-part>
              </tp:taxon-name><tp:taxon-authority>Kerzhner, 1988</tp:taxon-authority><xref ref-type="fig" rid="F1">Figs 1A–J</xref><xref ref-type="fig" rid="F2">, 2A–H</xref><xref ref-type="fig" rid="F3">, 3A–F</xref><xref ref-type="fig" rid="F6">, 6A–G</xref><tp:nomenclature-citation-list><tp:nomenclature-citation><tp:taxon-name>
                    <tp:taxon-name-part taxon-name-part-type="genus" reg="Isometopus">Isometopus</tp:taxon-name-part> <tp:taxon-name-part taxon-name-part-type="species" reg="amurensis">amurensis</tp:taxon-name-part></tp:taxon-name><comment>Kerzhner, 1988a: 789. Lectotype (as holotype, see <xref ref-type="bibr" rid="B15">Kerzhner 1988b</xref>: 4): ♂, Russia: Vityaz’, 15 km south of Sukhanovka; <named-content xmlns:xlink="http://www.w3.org/1999/xlink" content-type="dwc:institutional_code" xlink:title="Zoological Institute, Russian Academy of Sciences" xlink:href="http://grbio.org/institution/zoological-institute-russian-academy-sciences" xlink:type="simple">ZISP</named-content>.</comment></tp:nomenclature-citation><tp:nomenclature-citation><tp:taxon-name>
                    <tp:taxon-name-part taxon-name-part-type="genus" reg="Isometopus">Isometopus</tp:taxon-name-part> <tp:taxon-name-part taxon-name-part-type="species" reg="jejuensis">jejuensis</tp:taxon-name-part></tp:taxon-name><comment>Kim &amp; Jung, 2016: 138. Holotype: ♀, Korea: Jungmun-dong, Jeju Island; <abbrev xmlns:xlink="http://www.w3.org/1999/xlink" xlink:title="Laboratory of Systematic Entomology, Chungnam National University" id="ABBRID0ESSAE" xlink:type="simple">CNU</abbrev>. syn. nov.</comment></tp:nomenclature-citation><tp:nomenclature-citation><tp:taxon-name>
                    <tp:taxon-name-part taxon-name-part-type="genus" reg="Isometopus">Isometopus</tp:taxon-name-part> <tp:taxon-name-part taxon-name-part-type="species" reg="amurensis">amurensis</tp:taxon-name-part></tp:taxon-name><comment>: <xref ref-type="bibr" rid="B15">Kerzhner 1988b</xref>: 4 (redescription); <xref ref-type="bibr" rid="B16">Kerzhner and Josifov 1999</xref>: 3 (catalogue, distribution); <xref ref-type="bibr" rid="B41">Schuh 2002–2013</xref> (web catalogue); <xref ref-type="bibr" rid="B12">Jung et al. 2015</xref>: 598 (distribution, Korea); <xref ref-type="bibr" rid="B1">Ahn et al. 2018</xref>: 381 (diagnosis, photo); KSAE and ESK 2021: 155 (list); <xref ref-type="bibr" rid="B43">Taszakowski et al. 2023</xref>: 185 (catalogue).</comment></tp:nomenclature-citation><tp:nomenclature-citation><tp:taxon-name>
                    <tp:taxon-name-part taxon-name-part-type="genus" reg="Isometopus">Isometopus</tp:taxon-name-part> <tp:taxon-name-part taxon-name-part-type="species" reg="jejuensis">jejuensis</tp:taxon-name-part></tp:taxon-name><comment>: KSAE and ESK 2021: 155 (list); <xref ref-type="bibr" rid="B43">Taszakowski et al. 2023</xref>: 186 (catalogue).</comment></tp:nomenclature-citation></tp:nomenclature-citation-list></tp:nomenclature><tp:treatment-sec sec-type="type material" id="SECID0EMUAE"><title>Type material examined.</title><p><bold><italic><tp:taxon-name><tp:taxon-name-part taxon-name-part-type="genus" reg="Isometopus">Isometopus</tp:taxon-name-part> <tp:taxon-name-part taxon-name-part-type="species" reg="amurensis">amurensis</tp:taxon-name-part></tp:taxon-name></italic>. <italic>Lectotype</italic></bold>: ♂, “[PRIMORSKY KRAI, Khasan \ District, Vityaz’ \ 15 km S of Sukhanovka \ Kerzhner 21.viii.1982]” [printed], back of the label: “[shaking off branches of <tp:taxon-name><tp:taxon-name-part taxon-name-part-type="genus" reg="Quercus">Quercus</tp:taxon-name-part> <tp:taxon-name-part taxon-name-part-type="species" reg="dentata">dentata</tp:taxon-name-part></tp:taxon-name>]” [handwritten] “<italic>Holotypus</italic><tp:taxon-name><tp:taxon-name-part taxon-name-part-type="genus" reg="Isometopus">Isometopus</tp:taxon-name-part></tp:taxon-name> \ <tp:taxon-name><tp:taxon-name-part taxon-name-part-type="genus" reg="Isometopus"/><tp:taxon-name-part taxon-name-part-type="species" reg="amurensis">amurensis</tp:taxon-name-part></tp:taxon-name> sp. n. \ Kerzhner det. 986” [printed + handwritten] “<italic>Lectotypus</italic> \ <tp:taxon-name><tp:taxon-name-part taxon-name-part-type="genus" reg="Isometopus">Isometopus</tp:taxon-name-part></tp:taxon-name> \ <tp:taxon-name><tp:taxon-name-part taxon-name-part-type="genus" reg="Isometopus"/><tp:taxon-name-part taxon-name-part-type="species" reg="amurensis">amurensis</tp:taxon-name-part></tp:taxon-name> \ design. Kerzh. 1987” [printed + handwritten] also with <named-content xmlns:xlink="http://www.w3.org/1999/xlink" content-type="dwc:institutional_code" xlink:title="Zoological Institute, Russian Academy of Sciences" xlink:href="http://grbio.org/institution/zoological-institute-russian-academy-sciences" xlink:type="simple">ZISP</named-content> catalogue number: INS_HEM_0000123. <bold><italic>Paralectotype</italic></bold>: ♀, “[PRIMORSKY KRAI, Khasan \ District, Vityaz’ \ 15 km S of Sukhanovka \ Kerzhner 20.viii.1982]” [printed], “<italic>Paratypus</italic> Isometo- \ pus <tp:taxon-name><tp:taxon-name-part taxon-name-part-type="genus" reg="Isometopus"/><tp:taxon-name-part taxon-name-part-type="species" reg="amurensis">amurensis</tp:taxon-name-part></tp:taxon-name> \ Kerzh.” [printed + handwritten] “<italic>Paralectotypus</italic> \ <tp:taxon-name><tp:taxon-name-part taxon-name-part-type="genus" reg="Isometopus">Isometopus</tp:taxon-name-part></tp:taxon-name> \ <tp:taxon-name><tp:taxon-name-part taxon-name-part-type="genus" reg="Isometopus"/><tp:taxon-name-part taxon-name-part-type="species" reg="amurensis">amurensis</tp:taxon-name-part></tp:taxon-name> \ design. Kerzh. 1987” [printed + handwritten], both deposited in <named-content xmlns:xlink="http://www.w3.org/1999/xlink" content-type="dwc:institutional_code" xlink:title="Zoological Institute, Russian Academy of Sciences" xlink:href="http://grbio.org/institution/zoological-institute-russian-academy-sciences" xlink:type="simple">ZISP</named-content>, photographs examined. <bold><italic><tp:taxon-name><tp:taxon-name-part taxon-name-part-type="genus" reg="Isometopus">Isometopus</tp:taxon-name-part> <tp:taxon-name-part taxon-name-part-type="species" reg="jejuensis">jejuensis</tp:taxon-name-part></tp:taxon-name></italic>. <italic>Holotype</italic></bold>: ♀, “Jungmun-dong, Seogwipo-si, \ Jeju-do (Is.), Korea, 5.IX.2015, \ on <italic><tp:taxon-name><tp:taxon-name-part taxon-name-part-type="genus" reg="Neolitsea">Neolitsea</tp:taxon-name-part> <tp:taxon-name-part taxon-name-part-type="species" reg="sericea">sericea</tp:taxon-name-part></tp:taxon-name></italic>, J.G. Kim” [printed] “<tp:taxon-name><tp:taxon-name-part taxon-name-part-type="genus" reg="Isometopus">Isometopus</tp:taxon-name-part> <tp:taxon-name-part taxon-name-part-type="species" reg="jejuensis">jejuensis</tp:taxon-name-part></tp:taxon-name> \ Kim et Jung, 2016” [printed] “HOLOTYPE” [printed], deposited in <abbrev xmlns:xlink="http://www.w3.org/1999/xlink" xlink:title="Laboratory of Systematic Entomology, Chungnam National University" id="ABBRID0EGZAE" xlink:type="simple">CNU</abbrev>.</p></tp:treatment-sec><tp:treatment-sec sec-type="material" id="SECID0EKZAE"><title>Additional material examined.</title><p>South Korea – <bold>Gyeonggi-do.</bold> • 1 ♂; 12, Byeoryang-ro, Gwacheon-si; <named-content xmlns:xlink="http://www.w3.org/1999/xlink" content-type="dwc:verbatimCoordinates" xlink:type="simple"><named-content content-type="geo-json" specific-use="{&#34;type&#34;:&#34;Point&#34;,&#34;coordinates&#34;:[126.990333,37.421000]}" id="NCID0EVZAE" xlink:type="simple">37°25.26'N, 126°59.42'E</named-content></named-content>; on light; 15.viii.2019; W. Kim leg. (<named-content xmlns:xlink="http://www.w3.org/1999/xlink" content-type="dwc:institutional_code" xlink:title="Insect Biosystematics Laboratory, Seoul National University" xlink:href="http://grbio.org/institution/seoul-national-university" xlink:type="simple">SNU</named-content>) • 1 ♀; Seoul National University Gwanak Arboretum, Anyang-si; 05.viii.2015; M. Oh leg. (<named-content xmlns:xlink="http://www.w3.org/1999/xlink" content-type="dwc:institutional_code" xlink:title="Insect Biosystematics Laboratory, Seoul National University" xlink:href="http://grbio.org/institution/seoul-national-university" xlink:type="simple">SNU</named-content>) • 1 ♂, 2 nymphs (5<sup>th</sup>); Jungang-dong, Gwacheon-si; <named-content xmlns:xlink="http://www.w3.org/1999/xlink" content-type="dwc:verbatimCoordinates" xlink:type="simple"><named-content content-type="geo-json" specific-use="{&#34;type&#34;:&#34;Point&#34;,&#34;coordinates&#34;:[126.987833,37.425333]}" id="NCID0EH1AE" xlink:type="simple">37°25.52'N, 126°59.27'E</named-content></named-content>; 17.vi.2023; W. Kim leg. (<named-content xmlns:xlink="http://www.w3.org/1999/xlink" content-type="dwc:institutional_code" xlink:title="Museum of Zoology, University of Michigan" xlink:href="http://grbio.org/institution/university-michigan-museum-zoology" xlink:type="simple">UMMZ</named-content>); • 4 ♂♂, 4 ♀♀, 2 nymphs (5<sup>th</sup>); same locality; 21.vi.2023; W. Kim leg. (<named-content xmlns:xlink="http://www.w3.org/1999/xlink" content-type="dwc:institutional_code" xlink:title="Insect Biosystematics Laboratory, Seoul National University" xlink:href="http://grbio.org/institution/seoul-national-university" xlink:type="simple">SNU</named-content>) • 1 nymph; Manan-gu, Anyang-si; <named-content xmlns:xlink="http://www.w3.org/1999/xlink" content-type="dwc:verbatimCoordinates" xlink:type="simple"><named-content content-type="geo-json" specific-use="{&#34;type&#34;:&#34;Point&#34;,&#34;coordinates&#34;:[126.915333,37.432667]}" id="NCID0EZ1AE" xlink:type="simple">37°25.96'N, 126°54.92'E</named-content></named-content>; 21.vi.2024; W. Kim leg. (<named-content xmlns:xlink="http://www.w3.org/1999/xlink" content-type="dwc:institutional_code" xlink:title="Museum of Zoology, University of Michigan" xlink:href="http://grbio.org/institution/university-michigan-museum-zoology" xlink:type="simple">UMMZ</named-content>) • 2 nymphs; Ilsan lake park, Goyang-si; <named-content xmlns:xlink="http://www.w3.org/1999/xlink" content-type="dwc:verbatimCoordinates" xlink:type="simple"><named-content content-type="geo-json" specific-use="{&#34;type&#34;:&#34;Point&#34;,&#34;coordinates&#34;:[126.764167,37.652833]}" id="NCID0EF2AE" xlink:type="simple">37°39.17'N, 126°45.85'E</named-content></named-content>; 20.vi.2024; W. Kim leg. (<abbrev xmlns:xlink="http://www.w3.org/1999/xlink" xlink:title="Department of Forest Resources, Sunchon National University" id="ABBRID0EK2AE" xlink:type="simple">SCNU</abbrev>) • 5 nymphs (four 5<sup>th</sup>); Gwanggyo Park, Jangan-gu, Suwon-si; <named-content xmlns:xlink="http://www.w3.org/1999/xlink" content-type="dwc:verbatimCoordinates" xlink:type="simple"><named-content content-type="geo-json" specific-use="{&#34;type&#34;:&#34;Point&#34;,&#34;coordinates&#34;:[127.030000,37.300333]}" id="NCID0ET2AE" xlink:type="simple">37°18.02'N, 127°01.80'E</named-content></named-content>; 22.vi.2024; W. Kim and M. Choi leg. (<abbrev xmlns:xlink="http://www.w3.org/1999/xlink" xlink:title="Department of Forest Resources, Sunchon National University" id="ABBRID0EY2AE" xlink:type="simple">SCNU</abbrev>) • 1 ♂, 2 ♀♀, 4 nymphs (two 5<sup>th</sup>); same locality; 26.vi.2024; W. Kim and M. Oh leg. (<named-content xmlns:xlink="http://www.w3.org/1999/xlink" content-type="dwc:institutional_code" xlink:title="Insect Biosystematics Laboratory, Seoul National University" xlink:href="http://grbio.org/institution/seoul-national-university" xlink:type="simple">SNU</named-content>) • 5 ♂♂, 4 ♀♀, 1 nymph; Jungang-dong, Gwacheon-si; <named-content xmlns:xlink="http://www.w3.org/1999/xlink" content-type="dwc:verbatimCoordinates" xlink:type="simple"><named-content content-type="geo-json" specific-use="{&#34;type&#34;:&#34;Point&#34;,&#34;coordinates&#34;:[126.987833,37.425333]}" id="NCID0EF3AE" xlink:type="simple">37°25.52'N, 126°59.27'E</named-content></named-content>; 26.vi.2024; W. Kim leg. (<named-content xmlns:xlink="http://www.w3.org/1999/xlink" content-type="dwc:institutional_code" xlink:title="Insect Biosystematics Laboratory, Seoul National University" xlink:href="http://grbio.org/institution/seoul-national-university" xlink:type="simple">SNU</named-content>, <abbrev xmlns:xlink="http://www.w3.org/1999/xlink" xlink:title="Department of Forest Resources, Sunchon National University" id="ABBRID0EO3AE" xlink:type="simple">SCNU</abbrev>) • 1 ♂, 2 ♀♀, 2 nymph (one 5<sup>th</sup>); same locality and collector; 28.vi.2024 (<named-content xmlns:xlink="http://www.w3.org/1999/xlink" content-type="dwc:institutional_code" xlink:title="Museum of Zoology, University of Michigan" xlink:href="http://grbio.org/institution/university-michigan-museum-zoology" xlink:type="simple">UMMZ</named-content>). – <bold>Incheon.</bold> • 1 ♂, 2 nymphs; Sorae Wetlands Ecology Park, Nonhyeon-dong, Namdong-gu; <named-content xmlns:xlink="http://www.w3.org/1999/xlink" content-type="dwc:verbatimCoordinates" xlink:type="simple"><named-content content-type="geo-json" specific-use="{&#34;type&#34;:&#34;Point&#34;,&#34;coordinates&#34;:[126.745333,37.409167]}" id="NCID0E43AE" xlink:type="simple">37°24.55'N, 126°44.72'E</named-content></named-content>; 14.vi.2023; W. Kim leg. (<abbrev xmlns:xlink="http://www.w3.org/1999/xlink" xlink:title="Department of Forest Resources, Sunchon National University" id="ABBRID0EC4AE" xlink:type="simple">SCNU</abbrev>). – <bold>Jeollanam-do.</bold> • 1 ♀, 2 nymphs (5<sup>th</sup>); Yongdang-dong, Suncheon-si; <named-content xmlns:xlink="http://www.w3.org/1999/xlink" content-type="dwc:verbatimCoordinates" xlink:type="simple"><named-content content-type="geo-json" specific-use="{&#34;type&#34;:&#34;Point&#34;,&#34;coordinates&#34;:[127.488167,34.971667]}" id="NCID0EN4AE" xlink:type="simple">34°58.30'N, 127°29.29'E</named-content></named-content>; 7.vii.2024; W. Kim leg. (<abbrev xmlns:xlink="http://www.w3.org/1999/xlink" xlink:title="Department of Forest Resources, Sunchon National University" id="ABBRID0ES4AE" xlink:type="simple">SCNU</abbrev>). – <bold>Jeju-do.</bold> • 2 nymphs; Hoecheon-dong, Jeju-si; <named-content xmlns:xlink="http://www.w3.org/1999/xlink" content-type="dwc:verbatimCoordinates" xlink:type="simple"><named-content content-type="geo-json" specific-use="{&#34;type&#34;:&#34;Point&#34;,&#34;coordinates&#34;:[126.639333,33.449333]}" id="NCID0E24AE" xlink:type="simple">33°26.96'N, 126°38.36'E</named-content></named-content>; 5.vii.2025; W. Kim leg. (<named-content xmlns:xlink="http://www.w3.org/1999/xlink" content-type="dwc:institutional_code" xlink:title="Museum of Zoology, University of Michigan" xlink:href="http://grbio.org/institution/university-michigan-museum-zoology" xlink:type="simple">UMMZ</named-content>).</p></tp:treatment-sec><tp:treatment-sec sec-type="diagnosis" id="SECID0EE5AE"><title>Diagnosis.</title><p>Sexually dimorphic (Figs <xref ref-type="fig" rid="F1">1</xref>, <xref ref-type="fig" rid="F2">2</xref>, <xref ref-type="fig" rid="F6">6</xref>). Easily distinguished from congeners in East Asia by the light brown frons and distinct punctation pattern (Fig. <xref ref-type="fig" rid="F2">2E–H</xref>); hyaline hemelytra, and apically white scutellum in males; yellowish-white hemelytra with a dark band on the posterior half of corium in females; nymphs as in Fig. <xref ref-type="fig" rid="F6">6E–G</xref>. As suggested by <xref ref-type="bibr" rid="B15">Kerzhner (1988b)</xref>, this species is externally similar to <italic><tp:taxon-name><tp:taxon-name-part taxon-name-part-type="genus" reg="Isometopus">I.</tp:taxon-name-part> <tp:taxon-name-part taxon-name-part-type="species" reg="tianjinus">tianjinus</tp:taxon-name-part></tp:taxon-name></italic> Hsiao, 1964, but <italic><tp:taxon-name><tp:taxon-name-part taxon-name-part-type="genus" reg="Isometopus">I.</tp:taxon-name-part> <tp:taxon-name-part taxon-name-part-type="species" reg="amurensis">amurensis</tp:taxon-name-part></tp:taxon-name></italic> can be distinguished by the tip of the left paramere not swollen in male, and the black scutellum except for the white apical 1/3–1/4 in females (<xref ref-type="bibr" rid="B8">Hsiao 1964</xref>; <xref ref-type="bibr" rid="B15">Kerzhner 1988b</xref>; <xref ref-type="bibr" rid="B30">Liu et al. 2022</xref>). However, since the known descriptions and figures for <italic><tp:taxon-name><tp:taxon-name-part taxon-name-part-type="genus" reg="Isometopus">I.</tp:taxon-name-part> <tp:taxon-name-part taxon-name-part-type="species" reg="tianjinus">tianjinus</tp:taxon-name-part></tp:taxon-name></italic> are brief, future works are needed to clearly elucidate the diagnostic characters between <italic><tp:taxon-name><tp:taxon-name-part taxon-name-part-type="genus" reg="Isometopus">I.</tp:taxon-name-part> <tp:taxon-name-part taxon-name-part-type="species" reg="tianjinus">tianjinus</tp:taxon-name-part></tp:taxon-name></italic> and <italic><tp:taxon-name><tp:taxon-name-part taxon-name-part-type="genus" reg="Isometopus">I.</tp:taxon-name-part> <tp:taxon-name-part taxon-name-part-type="species" reg="amurensis">amurensis</tp:taxon-name-part></tp:taxon-name></italic>.</p><fig id="F1" position="float" orientation="portrait"><object-id xmlns:xlink="http://www.w3.org/1999/xlink" content-type="doi" xlink:type="simple">10.3897/zookeys.1251.156931.figure1</object-id><object-id xmlns:xlink="http://www.w3.org/1999/xlink" content-type="arpha" xlink:type="simple">F2A1824F-8A1F-57EC-87B7-2E4077522F44</object-id><label>Figure 1.</label><caption><p>A–D. <italic><tp:taxon-name><tp:taxon-name-part taxon-name-part-type="genus" reg="Isometopus">Isometopus</tp:taxon-name-part> <tp:taxon-name-part taxon-name-part-type="species" reg="amurensis">amurensis</tp:taxon-name-part></tp:taxon-name></italic> Kerzhner, 1988 E–G. <italic><tp:taxon-name><tp:taxon-name-part taxon-name-part-type="genus" reg="Isometopus">I.</tp:taxon-name-part> <tp:taxon-name-part taxon-name-part-type="species" reg="jejuensis">jejuensis</tp:taxon-name-part></tp:taxon-name></italic> Kim &amp; Jung, 2016. A. Non-type male from Gwacheon, Korea, dorsal view; B. Same, ventral view; C. Non-type female, same locality, dorsal view; D. Same, ventral view; E. Holotype female, lateral view; F. Same, dorsal view; G. Label; H. Lectotype male of <italic><tp:taxon-name><tp:taxon-name-part taxon-name-part-type="genus" reg="Isometopus">I.</tp:taxon-name-part> <tp:taxon-name-part taxon-name-part-type="species" reg="amurensis">amurensis</tp:taxon-name-part></tp:taxon-name></italic>, dorsal view; I. Paralectotype female of <italic><tp:taxon-name><tp:taxon-name-part taxon-name-part-type="genus" reg="Isometopus">I.</tp:taxon-name-part> <tp:taxon-name-part taxon-name-part-type="species" reg="amurensis">amurensis</tp:taxon-name-part></tp:taxon-name></italic>, from Vityaz’, Primorsky Krai, Russia, dorsal view; J. Label (lectotype, paralectotype). Scale bars: 1.0 mm. © <named-content xmlns:xlink="http://www.w3.org/1999/xlink" content-type="dwc:institutional_code" xlink:title="Zoological Institute, Russian Academy of Sciences" xlink:href="http://grbio.org/institution/zoological-institute-russian-academy-sciences" xlink:type="simple">ZISP</named-content> (H–J).</p></caption><graphic xmlns:xlink="http://www.w3.org/1999/xlink" xlink:href="zookeys-1251-149_article-156931__-g001.jpg" position="float" orientation="portrait" xlink:type="simple" id="oo_1410123.jpg"><uri content-type="original_file" xlink:type="simple">https://binary.pensoft.net/fig/1410123</uri></graphic></fig><fig id="F2" position="float" orientation="portrait"><object-id xmlns:xlink="http://www.w3.org/1999/xlink" content-type="doi" xlink:type="simple">10.3897/zookeys.1251.156931.figure2</object-id><object-id xmlns:xlink="http://www.w3.org/1999/xlink" content-type="arpha" xlink:type="simple">DEE44916-C4EF-597D-A5C3-72445BC23506</object-id><label>Figure 2.</label><caption><p><italic><tp:taxon-name><tp:taxon-name-part taxon-name-part-type="genus" reg="Isometopus">Isometopus</tp:taxon-name-part> <tp:taxon-name-part taxon-name-part-type="species" reg="amurensis">amurensis</tp:taxon-name-part></tp:taxon-name></italic> Kerzhner, 1988. A–D, F, H. Non-type specimens from Korea. E, G: type specimens from Primorsky Krai, Russia. A, B. Antennae, female; C, D. Hemelytral coloration, female; E. Head in frontal view, lectotype male; F. Head in frontal view, male; H. Same, female; G. Same, paralectotype female. Scale bars: 0.2 mm. © <named-content xmlns:xlink="http://www.w3.org/1999/xlink" content-type="dwc:institutional_code" xlink:title="Zoological Institute, Russian Academy of Sciences" xlink:href="http://grbio.org/institution/zoological-institute-russian-academy-sciences" xlink:type="simple">ZISP</named-content> (E, G).</p></caption><graphic xmlns:xlink="http://www.w3.org/1999/xlink" xlink:href="zookeys-1251-149_article-156931__-g002.jpg" position="float" orientation="portrait" xlink:type="simple" id="oo_1410124.jpg"><uri content-type="original_file" xlink:type="simple">https://binary.pensoft.net/fig/1410124</uri></graphic></fig><fig id="F3" position="float" orientation="portrait"><object-id xmlns:xlink="http://www.w3.org/1999/xlink" content-type="doi" xlink:type="simple">10.3897/zookeys.1251.156931.figure3</object-id><object-id xmlns:xlink="http://www.w3.org/1999/xlink" content-type="arpha" xlink:type="simple">825FE9CE-D90F-5405-B64D-83A3C7D462FF</object-id><label>Figure 3.</label><caption><p>Female genital structure of <italic><tp:taxon-name><tp:taxon-name-part taxon-name-part-type="genus" reg="Isometopus">Isometopus</tp:taxon-name-part> <tp:taxon-name-part taxon-name-part-type="species" reg="amurensis">amurensis</tp:taxon-name-part></tp:taxon-name></italic> Kerzhner, 1988. A, C, E. Sclerotized ring; B, D, F. Posterior wall. Collection localities: A–D. Gwacheon-si, Korea (37.425414, 126.987958); E, F. Suwon-si, Korea (37.300349, 127.030048). Scale bar: 0.2 mm.</p></caption><graphic xmlns:xlink="http://www.w3.org/1999/xlink" xlink:href="zookeys-1251-149_article-156931__-g003.jpg" position="float" orientation="portrait" xlink:type="simple" id="oo_1410125.jpg"><uri content-type="original_file" xlink:type="simple">https://binary.pensoft.net/fig/1410125</uri></graphic></fig></tp:treatment-sec><tp:treatment-sec sec-type="distribution" id="SECID0EXEAG"><title>Distribution.</title><p>Russia (Far East: Amur Oblast, Primorsky Krai) (<xref ref-type="bibr" rid="B15">Kerzhner 1988b</xref>), South Korea (Gyeonggi-do, Gangwon-do, Jeollabuk-do, Jeollanam-do, Jeju-do) (<xref ref-type="bibr" rid="B12">Jung et al. 2015</xref>; <xref ref-type="bibr" rid="B17">Kim and Jung 2016</xref>; <xref ref-type="bibr" rid="B1">Ahn et al. 2018</xref>).</p></tp:treatment-sec><tp:treatment-sec><!--Section generated to contain objects referenced in tp:taxon-treatment.--><fig id="F6" position="float" orientation="portrait"><object-id xmlns:xlink="http://www.w3.org/1999/xlink" content-type="doi" xlink:type="simple">10.3897/zookeys.1251.156931.figure6</object-id><object-id xmlns:xlink="http://www.w3.org/1999/xlink" content-type="arpha" xlink:type="simple">DF69E6BC-1916-5FFE-B6CB-65E07FFEDCF3</object-id><label>Figure 6.</label><caption><p><italic><tp:taxon-name><tp:taxon-name-part taxon-name-part-type="genus" reg="Isometopus">Isometopus</tp:taxon-name-part> <tp:taxon-name-part taxon-name-part-type="species" reg="amurensis">amurensis</tp:taxon-name-part></tp:taxon-name></italic> Kerzhner, 1988, live specimens. A, B. Male; C, D. Female, E. Early-stage nymph; F, G. Final instar nymph.</p></caption><graphic xmlns:xlink="http://www.w3.org/1999/xlink" xlink:href="zookeys-1251-149_article-156931__-g006.jpg" position="float" orientation="portrait" xlink:type="simple" id="oo_1410128.jpg"><uri content-type="original_file" xlink:type="simple">https://binary.pensoft.net/fig/1410128</uri></graphic></fig></tp:treatment-sec><ref-list><ref id="B15"><mixed-citation xmlns:xlink="http://www.w3.org/1999/xlink" xlink:type="simple"><person-group><name name-style="western"><surname>Kerzhner</surname><given-names>IM</given-names></name></person-group> (<year>1988b</year>) New and little known heteropterous insects (<tp:taxon-name><tp:taxon-name-part taxon-name-part-type="suborder">Heteroptera</tp:taxon-name-part></tp:taxon-name>) from the Far East of the USSR. Vladivostok: Academy of Sciences, USSR, 1–84. [in Russian]</mixed-citation></ref><ref id="B16"><mixed-citation xmlns:xlink="http://www.w3.org/1999/xlink" xlink:type="simple"><person-group><name name-style="western"><surname>Kerzhner</surname><given-names>IM</given-names></name><name name-style="western"><surname>Josifov</surname><given-names>M</given-names></name></person-group> (<year>1999</year>) <source><tp:taxon-name><tp:taxon-name-part taxon-name-part-type="family">Miridae</tp:taxon-name-part></tp:taxon-name> Hahn, 1833. In: Aukema B, Rieger C (Eds) Catalogue of the <tp:taxon-name><tp:taxon-name-part taxon-name-part-type="suborder">Heteroptera</tp:taxon-name-part></tp:taxon-name> of the Palaearctic Region, Vol. 3.</source><publisher-name>The Netherlands Entomological Society</publisher-name>, <publisher-loc>Amsterdam</publisher-loc>, <size units="page">576 pp</size>.</mixed-citation></ref><ref id="B41"><mixed-citation xmlns:xlink="http://www.w3.org/1999/xlink" xlink:type="simple"><person-group><name name-style="western"><surname>Schuh</surname><given-names>RT</given-names></name></person-group> (<year>2002–2013</year>) On-line Systematic Catalog of Plant Bugs (<tp:taxon-name><tp:taxon-name-part taxon-name-part-type="class">Insecta</tp:taxon-name-part></tp:taxon-name>: <tp:taxon-name><tp:taxon-name-part taxon-name-part-type="suborder">Heteroptera</tp:taxon-name-part></tp:taxon-name>: <tp:taxon-name><tp:taxon-name-part taxon-name-part-type="family">Miridae</tp:taxon-name-part></tp:taxon-name>). <ext-link xlink:href="http://research.amnh.org/pbi/catalog/" ext-link-type="uri" xlink:type="simple">http://research.amnh.org/pbi/catalog/</ext-link> [accessed 9 September 2024]</mixed-citation></ref><ref id="B12"><mixed-citation xmlns:xlink="http://www.w3.org/1999/xlink" xlink:type="simple"><person-group><name name-style="western"><surname>Jung</surname><given-names>S</given-names></name><name name-style="western"><surname>Duwal</surname><given-names>RK</given-names></name><name name-style="western"><surname>Lee</surname><given-names>S</given-names></name></person-group> (<year>2015</year>) <article-title>A new record of the subfamily <tp:taxon-name><tp:taxon-name-part taxon-name-part-type="subfamily">Isometopinae</tp:taxon-name-part></tp:taxon-name> (<tp:taxon-name><tp:taxon-name-part taxon-name-part-type="suborder">Heteroptera</tp:taxon-name-part></tp:taxon-name>: <tp:taxon-name><tp:taxon-name-part taxon-name-part-type="family">Miridae</tp:taxon-name-part></tp:taxon-name>) from the Korean Peninsula.</article-title><source>Zootaxa</source><volume>3911</volume>(<issue>4</issue>): <fpage>598</fpage>–<lpage>600</lpage>. <ext-link xlink:href="10.11646/zootaxa.3911.4.10" ext-link-type="doi" xlink:type="simple">https://doi.org/10.11646/zootaxa.3911.4.10</ext-link></mixed-citation></ref><ref id="B1"><mixed-citation xmlns:xlink="http://www.w3.org/1999/xlink" xlink:type="simple"><person-group><name name-style="western"><surname>Ahn</surname><given-names>SJ</given-names></name><name name-style="western"><surname>Kim</surname><given-names>WG</given-names></name><name name-style="western"><surname>Kim</surname><given-names>SS</given-names></name><name name-style="western"><surname>Park</surname><given-names>CG</given-names></name></person-group> (<year>2018</year>) <source>The terrestrial <tp:taxon-name><tp:taxon-name-part taxon-name-part-type="suborder">Heteroptera</tp:taxon-name-part></tp:taxon-name> of Korea.</source><publisher-name>Nature &amp; Ecology</publisher-name>, <publisher-loc>Seoul</publisher-loc>, <size units="page">632 pp</size>.</mixed-citation></ref><ref id="B43"><mixed-citation xmlns:xlink="http://www.w3.org/1999/xlink" xlink:type="simple"><person-group><name name-style="western"><surname>Taszakowski</surname><given-names>A</given-names></name><name name-style="western"><surname>Kim</surname><given-names>J</given-names></name><name name-style="western"><surname>Bugaj-Nawrocka</surname><given-names>A</given-names></name><name name-style="western"><surname>Jung</surname><given-names>S</given-names></name></person-group> (<year>2023</year>) <article-title>Thirty years of progress in research on jumping tree bugs and the World checklist of <tp:taxon-name><tp:taxon-name-part taxon-name-part-type="subfamily">Isometopinae</tp:taxon-name-part></tp:taxon-name> (<tp:taxon-name><tp:taxon-name-part taxon-name-part-type="order">Hemiptera</tp:taxon-name-part></tp:taxon-name>: <tp:taxon-name><tp:taxon-name-part taxon-name-part-type="suborder">Heteroptera</tp:taxon-name-part></tp:taxon-name>: <tp:taxon-name><tp:taxon-name-part taxon-name-part-type="family">Miridae</tp:taxon-name-part></tp:taxon-name>).</article-title><source>Zootaxa</source><volume>5382</volume>(<issue>1</issue>): <fpage>179</fpage>–<lpage>196</lpage>. <ext-link xlink:href="10.11646/zootaxa.5382.1.19" ext-link-type="doi" xlink:type="simple">https://doi.org/10.11646/zootaxa.5382.1.19</ext-link></mixed-citation></ref><ref id="B8"><mixed-citation xmlns:xlink="http://www.w3.org/1999/xlink" xlink:type="simple"><person-group><name name-style="western"><surname>Hsiao</surname><given-names>TY</given-names></name></person-group> (<year>1964</year>) <article-title>New species and new record of <tp:taxon-name><tp:taxon-name-part taxon-name-part-type="order">Hemiptera</tp:taxon-name-part></tp:taxon-name>-<tp:taxon-name><tp:taxon-name-part taxon-name-part-type="suborder">Heteroptera</tp:taxon-name-part></tp:taxon-name> from China.</article-title><source>Acta Zootaxonomica Sinica</source><volume>1</volume>: <fpage>283</fpage>–<lpage>292</lpage>.</mixed-citation></ref><ref id="B30"><mixed-citation xmlns:xlink="http://www.w3.org/1999/xlink" xlink:type="simple"><person-group><name name-style="western"><surname>Liu</surname><given-names>G</given-names></name><name name-style="western"><surname>Mu</surname><given-names>Y</given-names></name><name name-style="western"><surname>Xu</surname><given-names>J</given-names></name><name name-style="western"><surname>Liu</surname><given-names>L</given-names></name></person-group> (<year>2022</year>) Fauna Sinica. <tp:taxon-name><tp:taxon-name-part taxon-name-part-type="class">Insecta</tp:taxon-name-part></tp:taxon-name> Vol. 73. <tp:taxon-name><tp:taxon-name-part taxon-name-part-type="order">Hemiptera</tp:taxon-name-part></tp:taxon-name><tp:taxon-name><tp:taxon-name-part taxon-name-part-type="family">Miridae</tp:taxon-name-part></tp:taxon-name> (III) <tp:taxon-name><tp:taxon-name-part taxon-name-part-type="subfamily">Bryocorinae</tp:taxon-name-part></tp:taxon-name>, <tp:taxon-name><tp:taxon-name-part taxon-name-part-type="subfamily">Cylapinae</tp:taxon-name-part></tp:taxon-name>, <tp:taxon-name><tp:taxon-name-part taxon-name-part-type="subfamily">Deraeocorinae</tp:taxon-name-part></tp:taxon-name>, <tp:taxon-name><tp:taxon-name-part taxon-name-part-type="subfamily">Isometopinae</tp:taxon-name-part></tp:taxon-name> and <tp:taxon-name><tp:taxon-name-part taxon-name-part-type="subfamily">Psallopinae</tp:taxon-name-part></tp:taxon-name>. Science Press, Beijing. 8 + 606pp. [xvii plates] [in Chinese with English abstract]</mixed-citation></ref><ref id="B17"><mixed-citation xmlns:xlink="http://www.w3.org/1999/xlink" xlink:type="simple"><person-group><name name-style="western"><surname>Kim</surname><given-names>J</given-names></name><name name-style="western"><surname>Jung</surname><given-names>S</given-names></name></person-group> (<year>2016</year>) <article-title>Taxonomic review of the genus <italic><tp:taxon-name><tp:taxon-name-part taxon-name-part-type="genus">Isometopus</tp:taxon-name-part></tp:taxon-name></italic> (<tp:taxon-name><tp:taxon-name-part taxon-name-part-type="order">Hemiptera</tp:taxon-name-part></tp:taxon-name>: <tp:taxon-name><tp:taxon-name-part taxon-name-part-type="family">Miridae</tp:taxon-name-part></tp:taxon-name>: <tp:taxon-name><tp:taxon-name-part taxon-name-part-type="subfamily">Isometopinae</tp:taxon-name-part></tp:taxon-name>) from the Korean Peninsula, with description of a new species.</article-title><source>Zootaxa</source><volume>4137</volume>(<issue>1</issue>): <fpage>137</fpage>–<lpage>145</lpage>. <ext-link xlink:href="10.11646/zootaxa.4137.1.11" ext-link-type="doi" xlink:type="simple">https://doi.org/10.11646/zootaxa.4137.1.11</ext-link></mixed-citation></ref></ref-list></tp:taxon-treatment>
