# Supplementary material for: ﻿Taxonomic corrections, new records, and life history information on the jumping tree bugs (Hemiptera, Miridae, Isometopinae) of Korea
Source: Zookeys. 2025 Sep 5;1251:149–71. doi: 10.3897/zookeys.1251.156931 (PMC12432525; doi:10.3897/zookeys.1251.156931)
Supplement: XML Treatment for Isometopus citri [file zookeys.1251.156931-treatment2.xml]

<!DOCTYPE tp:taxon-treatment
  PUBLIC "-//TaxonX//DTD Taxonomic Treatment Publishing DTD v0 20100105//EN" "tax-treatment-NSO.dtd">
<tp:taxon-treatment xmlns:tp="http://www.plazi.org/taxpub"><tp:treatment-meta><kwd-group><label>Taxon classification</label><kwd>
                <named-content content-type="kingdom">Animalia</named-content>
              </kwd><kwd>
                <named-content content-type="order">Hemiptera</named-content>
              </kwd><kwd>
                <named-content content-type="family">Miridae</named-content>
              </kwd></kwd-group><mixed-citation publication-type="journal"><person-group><name><surname>Kim</surname><given-names>Wonwoong</given-names></name><name><surname>Oh</surname><given-names>Minsuk</given-names></name><name><surname>Cho</surname><given-names>Geonho</given-names></name></person-group><article-title>﻿Taxonomic corrections, new records, and life history information on the jumping tree bugs (<tp:taxon-name><tp:taxon-name-part taxon-name-part-type="order">Hemiptera</tp:taxon-name-part></tp:taxon-name>, <tp:taxon-name><tp:taxon-name-part taxon-name-part-type="family">Miridae</tp:taxon-name-part></tp:taxon-name>, <tp:taxon-name><tp:taxon-name-part taxon-name-part-type="subfamily">Isometopinae</tp:taxon-name-part></tp:taxon-name>) of Korea</article-title><source>Zookeys</source><day>05</day><month>09</month><year>2025</year><volume>1251</volume><fpage>149</fpage><lpage>171</lpage><pub-id pub-id-type="doi">10.3897/zookeys.1251.156931</pub-id></mixed-citation></tp:treatment-meta><tp:nomenclature><label>﻿</label><tp:taxon-name><object-id xmlns:xlink="http://www.w3.org/1999/xlink" content-type="arpha" xlink:type="simple">0E4141A1-8C94-5833-927D-870F58A26829</object-id>
              <tp:taxon-name-part taxon-name-part-type="genus" reg="Isometopus">Isometopus</tp:taxon-name-part>
              <tp:taxon-name-part taxon-name-part-type="species" reg="citri">citri</tp:taxon-name-part>
            </tp:taxon-name><tp:taxon-authority>Ren, 1987</tp:taxon-authority><xref ref-type="fig" rid="F7">Fig. 7J–K</xref><tp:nomenclature-citation-list><tp:nomenclature-citation><tp:taxon-name>
                  <tp:taxon-name-part taxon-name-part-type="genus" reg="Isometopus">Isometopus</tp:taxon-name-part> <tp:taxon-name-part taxon-name-part-type="species" reg="citri">citri</tp:taxon-name-part></tp:taxon-name><comment>Ren, 1987: 398. Holotype: (♀), China: Xixiang, Shaanxi; <named-content xmlns:xlink="http://www.w3.org/1999/xlink" content-type="dwc:institutional_code" xlink:title="Institute of Entomology, Nankai University" xlink:href="http://grbio.org/institution/nankai-university" xlink:type="simple">NKUM</named-content>.</comment></tp:nomenclature-citation><tp:nomenclature-citation><tp:taxon-name>
                  <tp:taxon-name-part taxon-name-part-type="genus" reg="Isometopus">Isometopus</tp:taxon-name-part> <tp:taxon-name-part taxon-name-part-type="species" reg="citri">citri</tp:taxon-name-part></tp:taxon-name><comment>: Zheng 1995: 460 (list), <xref ref-type="bibr" rid="B16">Kerzhner and Josifov 1999</xref>: 3 (catalogue, distribution), Schuh, 2002–2013 (web catalogue), <xref ref-type="bibr" rid="B37">Qi 2005</xref>: 511 (listed, distribution, host plant), <xref ref-type="bibr" rid="B30">Liu et al. 2022</xref>: 429 (redescription, distribution, host plant), <xref ref-type="bibr" rid="B43">Taszakowski et al. 2023</xref>: 185 (catalogue).</comment></tp:nomenclature-citation></tp:nomenclature-citation-list></tp:nomenclature><tp:treatment-sec sec-type="material" id="SECID0ELCCI"><title>Material examined.</title><p>South Korea – <bold>Gyeonggi-do.</bold> • 2 ♀♀; Ilsan lake park, Goyang-si; <named-content xmlns:xlink="http://www.w3.org/1999/xlink" content-type="dwc:verbatimCoordinates" xlink:type="simple"><named-content content-type="geo-json" specific-use="{&#34;type&#34;:&#34;Point&#34;,&#34;coordinates&#34;:[126.764167,37.652833]}" id="NCID0EWCCI" xlink:type="simple">37°39.17'N, 126°45.85'E</named-content></named-content>; 20.vi.2024; W. Kim leg. (<named-content xmlns:xlink="http://www.w3.org/1999/xlink" content-type="dwc:institutional_code" xlink:title="Insect Biosystematics Laboratory, Seoul National University" xlink:href="http://grbio.org/institution/seoul-national-university" xlink:type="simple">SNU</named-content>, <named-content xmlns:xlink="http://www.w3.org/1999/xlink" content-type="dwc:institutional_code" xlink:title="Museum of Zoology, University of Michigan" xlink:href="http://grbio.org/institution/university-michigan-museum-zoology" xlink:type="simple">UMMZ</named-content>) – <bold>Jeollanam-do.</bold> • 1 ♀; 124, Byekgye-ro, Okryong-myeon, Gwangyang-si; 10.vi.2025; M. Oh leg. (<named-content xmlns:xlink="http://www.w3.org/1999/xlink" content-type="dwc:institutional_code" xlink:title="Insect Biosystematics Laboratory, Seoul National University" xlink:href="http://grbio.org/institution/seoul-national-university" xlink:type="simple">SNU</named-content>).</p><fig id="F7" position="float" orientation="portrait"><object-id xmlns:xlink="http://www.w3.org/1999/xlink" content-type="doi" xlink:type="simple">10.3897/zookeys.1251.156931.figure7</object-id><object-id xmlns:xlink="http://www.w3.org/1999/xlink" content-type="arpha" xlink:type="simple">77D69B6E-60C6-5B72-B50E-8A1F78BA4242</object-id><label>Figure 7.</label><caption><p><italic><tp:taxon-name><tp:taxon-name-part taxon-name-part-type="genus" reg="Isometopus">Isometopus</tp:taxon-name-part></tp:taxon-name></italic> species in South Korea. A–E. <italic><tp:taxon-name><tp:taxon-name-part taxon-name-part-type="genus" reg="Isometopus">Isometopus</tp:taxon-name-part> <tp:taxon-name-part taxon-name-part-type="species" reg="japonicus">japonicus</tp:taxon-name-part></tp:taxon-name></italic> Hasegawa, 1946. A. Habitat, on bark of <italic><tp:taxon-name><tp:taxon-name-part taxon-name-part-type="genus" reg="Zelkova">Zelkova</tp:taxon-name-part> <tp:taxon-name-part taxon-name-part-type="species" reg="serrata">serrata</tp:taxon-name-part></tp:taxon-name></italic>; B. Early-stage nymph; C. Male; D. Final instar; E. Female; F–H. <italic><tp:taxon-name><tp:taxon-name-part taxon-name-part-type="genus" reg="Isometopus">I.</tp:taxon-name-part> <tp:taxon-name-part taxon-name-part-type="species" reg="rugiceps">rugiceps</tp:taxon-name-part></tp:taxon-name></italic> Kerzhner, 1988. F. Habitat, on bark of <italic><tp:taxon-name><tp:taxon-name-part taxon-name-part-type="genus" reg="Albizia">Albizia</tp:taxon-name-part> <tp:taxon-name-part taxon-name-part-type="species" reg="julibrissin">julibrissin</tp:taxon-name-part></tp:taxon-name></italic>; G. Final instar; H. Female; I–K. <italic><tp:taxon-name><tp:taxon-name-part taxon-name-part-type="genus" reg="Isometopus">I.</tp:taxon-name-part> <tp:taxon-name-part taxon-name-part-type="species" reg="citri">citri</tp:taxon-name-part></tp:taxon-name></italic> Ren, 1987. I. Habitat, on bark of <italic><tp:taxon-name><tp:taxon-name-part taxon-name-part-type="genus" reg="Prunus">Prunus</tp:taxon-name-part> <tp:taxon-name-part taxon-name-part-type="hybrid-sign">×</tp:taxon-name-part> <tp:taxon-name-part taxon-name-part-type="species" reg="yedoensis">yedoensis</tp:taxon-name-part></tp:taxon-name></italic>. J, K. Female.</p></caption><graphic xmlns:xlink="http://www.w3.org/1999/xlink" xlink:href="zookeys-1251-149_article-156931__-g007.jpg" position="float" orientation="portrait" xlink:type="simple" id="oo_1410129.jpg"><uri content-type="original_file" xlink:type="simple">https://binary.pensoft.net/fig/1410129</uri></graphic></fig></tp:treatment-sec><tp:treatment-sec sec-type="distribution" id="SECID0ECGCI"><title>Distribution.</title><p>China (Fujian, Shaanxi, Yunnan) (<xref ref-type="bibr" rid="B30">Liu et al. 2022</xref>), South Korea (Gyeonggi-do, Jeollanam-do).</p></tp:treatment-sec><tp:treatment-sec sec-type="notes" id="SECID0EMGCI"><title>Note.</title><p>This is a new record for Korea. Two females were collected from the bark of <italic><tp:taxon-name><tp:taxon-name-part taxon-name-part-type="genus" reg="Prunus">Prunus</tp:taxon-name-part> <tp:taxon-name-part taxon-name-part-type="hybrid-sign">×</tp:taxon-name-part> <tp:taxon-name-part taxon-name-part-type="species" reg="yedoensis">yedoensis</tp:taxon-name-part></tp:taxon-name></italic> planted for ornamental purposes, where they were found with <italic><tp:taxon-name><tp:taxon-name-part taxon-name-part-type="genus" reg="Isometopus">I.</tp:taxon-name-part> <tp:taxon-name-part taxon-name-part-type="species" reg="amurensis">amurensis</tp:taxon-name-part></tp:taxon-name></italic> and <italic><tp:taxon-name><tp:taxon-name-part taxon-name-part-type="genus" reg="Isometopus">I.</tp:taxon-name-part> <tp:taxon-name-part taxon-name-part-type="species" reg="japonicus">japonicus</tp:taxon-name-part></tp:taxon-name></italic>. Another female from Gwangyang was collected from the bark of <italic><tp:taxon-name><tp:taxon-name-part taxon-name-part-type="genus" reg="Zelkova">Z.</tp:taxon-name-part> <tp:taxon-name-part taxon-name-part-type="species" reg="serrata">serrata</tp:taxon-name-part></tp:taxon-name></italic>.</p></tp:treatment-sec><ref-list><ref id="B16"><mixed-citation xmlns:xlink="http://www.w3.org/1999/xlink" xlink:type="simple"><person-group><name name-style="western"><surname>Kerzhner</surname><given-names>IM</given-names></name><name name-style="western"><surname>Josifov</surname><given-names>M</given-names></name></person-group> (<year>1999</year>) <source><tp:taxon-name><tp:taxon-name-part taxon-name-part-type="family">Miridae</tp:taxon-name-part></tp:taxon-name> Hahn, 1833. In: Aukema B, Rieger C (Eds) Catalogue of the <tp:taxon-name><tp:taxon-name-part taxon-name-part-type="suborder">Heteroptera</tp:taxon-name-part></tp:taxon-name> of the Palaearctic Region, Vol. 3.</source><publisher-name>The Netherlands Entomological Society</publisher-name>, <publisher-loc>Amsterdam</publisher-loc>, <size units="page">576 pp</size>.</mixed-citation></ref><ref id="B37"><mixed-citation xmlns:xlink="http://www.w3.org/1999/xlink" xlink:type="simple"><person-group><name name-style="western"><surname>Qi</surname><given-names>B</given-names></name></person-group> (<year>2005</year>) <article-title>A taxonomic study of <tp:taxon-name><tp:taxon-name-part taxon-name-part-type="subfamily">Isometopinae</tp:taxon-name-part></tp:taxon-name> from China, including <italic><tp:taxon-name><tp:taxon-name-part taxon-name-part-type="genus">Myiomma</tp:taxon-name-part> <tp:taxon-name-part taxon-name-part-type="species">qinlingensis</tp:taxon-name-part></tp:taxon-name></italic> sp. nov. (<tp:taxon-name><tp:taxon-name-part taxon-name-part-type="order">Hemiptera</tp:taxon-name-part></tp:taxon-name>: <tp:taxon-name><tp:taxon-name-part taxon-name-part-type="suborder">Heteroptera</tp:taxon-name-part></tp:taxon-name>: <tp:taxon-name><tp:taxon-name-part taxon-name-part-type="family">Miridae</tp:taxon-name-part></tp:taxon-name>).</article-title><source>Canadian Entomologist</source><volume>137</volume>(<issue>5</issue>): <fpage>509</fpage>–<lpage>515</lpage>. <ext-link xlink:href="10.4039/n04-114" ext-link-type="doi" xlink:type="simple">https://doi.org/10.4039/n04-114</ext-link></mixed-citation></ref><ref id="B30"><mixed-citation xmlns:xlink="http://www.w3.org/1999/xlink" xlink:type="simple"><person-group><name name-style="western"><surname>Liu</surname><given-names>G</given-names></name><name name-style="western"><surname>Mu</surname><given-names>Y</given-names></name><name name-style="western"><surname>Xu</surname><given-names>J</given-names></name><name name-style="western"><surname>Liu</surname><given-names>L</given-names></name></person-group> (<year>2022</year>) Fauna Sinica. <tp:taxon-name><tp:taxon-name-part taxon-name-part-type="class">Insecta</tp:taxon-name-part></tp:taxon-name> Vol. 73. <tp:taxon-name><tp:taxon-name-part taxon-name-part-type="order">Hemiptera</tp:taxon-name-part></tp:taxon-name><tp:taxon-name><tp:taxon-name-part taxon-name-part-type="family">Miridae</tp:taxon-name-part></tp:taxon-name> (III) <tp:taxon-name><tp:taxon-name-part taxon-name-part-type="subfamily">Bryocorinae</tp:taxon-name-part></tp:taxon-name>, <tp:taxon-name><tp:taxon-name-part taxon-name-part-type="subfamily">Cylapinae</tp:taxon-name-part></tp:taxon-name>, <tp:taxon-name><tp:taxon-name-part taxon-name-part-type="subfamily">Deraeocorinae</tp:taxon-name-part></tp:taxon-name>, <tp:taxon-name><tp:taxon-name-part taxon-name-part-type="subfamily">Isometopinae</tp:taxon-name-part></tp:taxon-name> and <tp:taxon-name><tp:taxon-name-part taxon-name-part-type="subfamily">Psallopinae</tp:taxon-name-part></tp:taxon-name>. Science Press, Beijing. 8 + 606pp. [xvii plates] [in Chinese with English abstract]</mixed-citation></ref><ref id="B43"><mixed-citation xmlns:xlink="http://www.w3.org/1999/xlink" xlink:type="simple"><person-group><name name-style="western"><surname>Taszakowski</surname><given-names>A</given-names></name><name name-style="western"><surname>Kim</surname><given-names>J</given-names></name><name name-style="western"><surname>Bugaj-Nawrocka</surname><given-names>A</given-names></name><name name-style="western"><surname>Jung</surname><given-names>S</given-names></name></person-group> (<year>2023</year>) <article-title>Thirty years of progress in research on jumping tree bugs and the World checklist of <tp:taxon-name><tp:taxon-name-part taxon-name-part-type="subfamily">Isometopinae</tp:taxon-name-part></tp:taxon-name> (<tp:taxon-name><tp:taxon-name-part taxon-name-part-type="order">Hemiptera</tp:taxon-name-part></tp:taxon-name>: <tp:taxon-name><tp:taxon-name-part taxon-name-part-type="suborder">Heteroptera</tp:taxon-name-part></tp:taxon-name>: <tp:taxon-name><tp:taxon-name-part taxon-name-part-type="family">Miridae</tp:taxon-name-part></tp:taxon-name>).</article-title><source>Zootaxa</source><volume>5382</volume>(<issue>1</issue>): <fpage>179</fpage>–<lpage>196</lpage>. <ext-link xlink:href="10.11646/zootaxa.5382.1.19" ext-link-type="doi" xlink:type="simple">https://doi.org/10.11646/zootaxa.5382.1.19</ext-link></mixed-citation></ref></ref-list></tp:taxon-treatment>
