# Supplementary material for: ﻿Taxonomic corrections, new records, and life history information on the jumping tree bugs (Hemiptera, Miridae, Isometopinae) of Korea
Source: Zookeys. 2025 Sep 5;1251:149–71. doi: 10.3897/zookeys.1251.156931 (PMC12432525; doi:10.3897/zookeys.1251.156931)
Supplement: XML Treatment for Isometopus rugiceps [file zookeys.1251.156931-treatment4.xml]

<!DOCTYPE tp:taxon-treatment
  PUBLIC "-//TaxonX//DTD Taxonomic Treatment Publishing DTD v0 20100105//EN" "tax-treatment-NSO.dtd">
<tp:taxon-treatment xmlns:tp="http://www.plazi.org/taxpub"><tp:treatment-meta><kwd-group><label>Taxon classification</label><kwd>
                <named-content content-type="kingdom">Animalia</named-content>
              </kwd><kwd>
                <named-content content-type="order">Hemiptera</named-content>
              </kwd><kwd>
                <named-content content-type="family">Miridae</named-content>
              </kwd></kwd-group><mixed-citation publication-type="journal"><person-group><name><surname>Kim</surname><given-names>Wonwoong</given-names></name><name><surname>Oh</surname><given-names>Minsuk</given-names></name><name><surname>Cho</surname><given-names>Geonho</given-names></name></person-group><article-title>﻿Taxonomic corrections, new records, and life history information on the jumping tree bugs (<tp:taxon-name><tp:taxon-name-part taxon-name-part-type="order">Hemiptera</tp:taxon-name-part></tp:taxon-name>, <tp:taxon-name><tp:taxon-name-part taxon-name-part-type="family">Miridae</tp:taxon-name-part></tp:taxon-name>, <tp:taxon-name><tp:taxon-name-part taxon-name-part-type="subfamily">Isometopinae</tp:taxon-name-part></tp:taxon-name>) of Korea</article-title><source>Zookeys</source><day>05</day><month>09</month><year>2025</year><volume>1251</volume><fpage>149</fpage><lpage>171</lpage><pub-id pub-id-type="doi">10.3897/zookeys.1251.156931</pub-id></mixed-citation></tp:treatment-meta><tp:nomenclature><label>﻿</label><tp:taxon-name><object-id xmlns:xlink="http://www.w3.org/1999/xlink" content-type="arpha" xlink:type="simple">6B464E21-F4F7-5C33-9167-27C6F7DD24F5</object-id>
              <tp:taxon-name-part taxon-name-part-type="genus" reg="Isometopus">Isometopus</tp:taxon-name-part>
              <tp:taxon-name-part taxon-name-part-type="species" reg="rugiceps">rugiceps</tp:taxon-name-part>
            </tp:taxon-name><tp:taxon-authority>Kerzhner, 1988</tp:taxon-authority><xref ref-type="fig" rid="F7">Fig. 7F–H</xref><tp:nomenclature-citation-list><tp:nomenclature-citation><tp:taxon-name>
                  <tp:taxon-name-part taxon-name-part-type="genus" reg="Isometopus">Isometopus</tp:taxon-name-part> <tp:taxon-name-part taxon-name-part-type="species" reg="rugiceps">rugiceps</tp:taxon-name-part></tp:taxon-name><comment>Kerzhner, 1988a: 789. Lectotype (as holotype, see <xref ref-type="bibr" rid="B15">Kerzhner 1988b</xref>: 6): ♂, Russia: Vityaz’, 15 km south of Sukhanovka; <named-content xmlns:xlink="http://www.w3.org/1999/xlink" content-type="dwc:institutional_code" xlink:title="Zoological Institute, Russian Academy of Sciences" xlink:href="http://grbio.org/institution/zoological-institute-russian-academy-sciences" xlink:type="simple">ZISP</named-content>.</comment></tp:nomenclature-citation><tp:nomenclature-citation><tp:taxon-name>
                  <tp:taxon-name-part taxon-name-part-type="genus" reg="Isometopus">Isometopus</tp:taxon-name-part> <tp:taxon-name-part taxon-name-part-type="species" reg="rugiceps">rugiceps</tp:taxon-name-part></tp:taxon-name><comment>: <xref ref-type="bibr" rid="B16">Kerzhner and Josifov 1999</xref>: 5 (catalogue, distribution), <xref ref-type="bibr" rid="B41">Schuh 2002–2013</xref> (web catalogue), <xref ref-type="bibr" rid="B1">Ahn et al. 2018</xref>: 382 (diagnosis, photo), KSAE and ESK 2021: 155 (list), <xref ref-type="bibr" rid="B43">Taszakowski et al. 2023</xref>: 186 (catalogue).</comment></tp:nomenclature-citation></tp:nomenclature-citation-list></tp:nomenclature><tp:treatment-sec sec-type="material" id="SECID0E6UCI"><title>Material examined.</title><p>South Korea – <bold>Gyeonggi-do.</bold> • 1 nymph (5<sup>th</sup>); Jungang-dong, Gwacheon-si; <named-content xmlns:xlink="http://www.w3.org/1999/xlink" content-type="dwc:verbatimCoordinates" xlink:type="simple"><named-content content-type="geo-json" specific-use="{&#34;type&#34;:&#34;Point&#34;,&#34;coordinates&#34;:[126.988000,37.425667]}" id="NCID0EMVCI" xlink:type="simple">37°25.54'N, 126°59.28'E</named-content></named-content>; 21.v.2024; emerged as ♀ on 24.v.2024; W. Kim leg. (<abbrev xmlns:xlink="http://www.w3.org/1999/xlink" xlink:title="Department of Forest Resources, Sunchon National University" id="ABBRID0ERVCI" xlink:type="simple">SCNU</abbrev>) • 1 ♀, 5 nymphs (5<sup>th</sup>); Manan-gu, Anyang-si; <named-content xmlns:xlink="http://www.w3.org/1999/xlink" content-type="dwc:verbatimCoordinates" xlink:type="simple"><named-content content-type="geo-json" specific-use="{&#34;type&#34;:&#34;Point&#34;,&#34;coordinates&#34;:[126.915333,37.432667]}" id="NCID0E1VCI" xlink:type="simple">37°25.96'N, 126°54.92'E</named-content></named-content>; 24.v.2024; W. Kim and J. Park leg. (<abbrev xmlns:xlink="http://www.w3.org/1999/xlink" xlink:title="Department of Forest Resources, Sunchon National University" id="ABBRID0E6VCI" xlink:type="simple">SCNU</abbrev>) • 1 ♂; same locality; 25.v.2024; J. Park leg. • 3 ♀♀; same locality; 30.v.2024; W. Kim leg. (<abbrev xmlns:xlink="http://www.w3.org/1999/xlink" xlink:title="Department of Forest Resources, Sunchon National University" id="ABBRID0EDWCI" xlink:type="simple">SCNU</abbrev>). – <bold>Gangwon-do.</bold> • 1 ♀; Jindong-ri, Girin-myeon, Inje-gun; 576 m alt.; 13.vii.2016; Oh, Lee, Choi, Ahn leg. (<named-content xmlns:xlink="http://www.w3.org/1999/xlink" content-type="dwc:institutional_code" xlink:title="Insect Biosystematics Laboratory, Seoul National University" xlink:href="http://grbio.org/institution/seoul-national-university" xlink:type="simple">SNU</named-content>) • 4 ♀♀; Anheung-myeon, Hoengseong-gun; <named-content xmlns:xlink="http://www.w3.org/1999/xlink" content-type="dwc:verbatimCoordinates" xlink:type="simple"><named-content content-type="geo-json" specific-use="{&#34;type&#34;:&#34;Point&#34;,&#34;coordinates&#34;:[128.140667,37.463167]}" id="NCID0EQWCI" xlink:type="simple">37°27.79'N, 128°08.44'E</named-content></named-content>; 18.vi.2023; W. Kim leg. (<abbrev xmlns:xlink="http://www.w3.org/1999/xlink" xlink:title="Department of Forest Resources, Sunchon National University" id="ABBRID0EVWCI" xlink:type="simple">SCNU</abbrev>, <named-content xmlns:xlink="http://www.w3.org/1999/xlink" content-type="dwc:institutional_code" xlink:title="Museum of Zoology, University of Michigan" xlink:href="http://grbio.org/institution/university-michigan-museum-zoology" xlink:type="simple">UMMZ</named-content>). – <bold>Gyeongsangnam-do.</bold> • 8 ♀♀; Sicheon-myeon, Sancheong-gun; <named-content xmlns:xlink="http://www.w3.org/1999/xlink" content-type="dwc:verbatimCoordinates" xlink:type="simple"><named-content content-type="geo-json" specific-use="{&#34;type&#34;:&#34;Point&#34;,&#34;coordinates&#34;:[127.789500,35.234333]}" id="NCID0ECXCI" xlink:type="simple">35°14.06'N, 127°47.37'E</named-content></named-content>; 13.vi.2024; on light; W. Kim and S. Yang leg. (<abbrev xmlns:xlink="http://www.w3.org/1999/xlink" xlink:title="Department of Forest Resources, Sunchon National University" id="ABBRID0EHXCI" xlink:type="simple">SCNU</abbrev>, <named-content xmlns:xlink="http://www.w3.org/1999/xlink" content-type="dwc:institutional_code" xlink:title="Museum of Zoology, University of Michigan" xlink:href="http://grbio.org/institution/university-michigan-museum-zoology" xlink:type="simple">UMMZ</named-content>).</p></tp:treatment-sec><tp:treatment-sec sec-type="distribution" id="SECID0EPXCI"><title>Distribution.</title><p>Russia (Far East: Primorsky Krai) (<xref ref-type="bibr" rid="B15">Kerzhner 1988b</xref>), South Korea (Gyeonggi-do, Gangwon-do, Gyeongsangnam-do, Jeollabuk-do) (<xref ref-type="bibr" rid="B1">Ahn et al. 2018</xref>).</p></tp:treatment-sec><tp:treatment-sec sec-type="notes" id="SECID0E4XCI"><title>Note.</title><p>This species is widely distributed in South Korea, where it inhabits the bark of multiple deciduous tree species (Table <xref ref-type="table" rid="T3">3</xref>). <xref ref-type="bibr" rid="B15">Kerzhner (1988b)</xref> briefly mentioned three nymphs that might pertain to this species collected from Ryazanovka, Primorsky Krai, on the bark of <italic><tp:taxon-name><tp:taxon-name-part taxon-name-part-type="genus" reg="Quercus">Quercus</tp:taxon-name-part></tp:taxon-name></italic> sp. (<tp:taxon-name><tp:taxon-name-part taxon-name-part-type="family">Fagaceae</tp:taxon-name-part></tp:taxon-name>) and <italic><tp:taxon-name><tp:taxon-name-part taxon-name-part-type="genus" reg="Ulmus">Ulmus</tp:taxon-name-part></tp:taxon-name></italic> sp. (<tp:taxon-name><tp:taxon-name-part taxon-name-part-type="family">Ulmaceae</tp:taxon-name-part></tp:taxon-name>), but no additional information is available. We present images of the final-instar nymphs for the first time (Fig. <xref ref-type="fig" rid="F6">6F</xref>); at first glance, it resembles <italic><tp:taxon-name><tp:taxon-name-part taxon-name-part-type="genus" reg="Isometopus">I.</tp:taxon-name-part> <tp:taxon-name-part taxon-name-part-type="species" reg="hananoi">hananoi</tp:taxon-name-part></tp:taxon-name></italic> Hasegawa, 1946 from temperate Japan in having a dark dorsum scattered with small, whitish spots (<xref ref-type="bibr" rid="B44">Tsunoda et al. 2020</xref>), but they can be distinguished by the spots being smaller and sparser, and the dark brown tergal segments with a medial bright region, its width approximately 1/4 of each abdominal segment.</p><p><xref ref-type="bibr" rid="B15">Kerzhner (1988b)</xref> reported individuals collected at light in two localities from Primorsky Krai. Similarly, we collected eight females at a light trap in Sancheong-gun, Gyeongsangnam-do Province. Additionally, a single male was collected at light in Mt. Maisan, Jeollabuk-do Province (WG Kim, <italic>pers. comm</italic>.).</p><sec sec-type="﻿Tribe Myiommini Bergroth, 1924" id="SECID0E5ZCI"><title>﻿Tribe <tp:taxon-name><tp:taxon-name-part taxon-name-part-type="tribe">Myiommini</tp:taxon-name-part></tp:taxon-name> Bergroth, 1924</title><p>
                <bold>Genus <italic><tp:taxon-name><tp:taxon-name-part taxon-name-part-type="genus" reg="Myiomma">Myiomma</tp:taxon-name-part></tp:taxon-name></italic> Puton, 1872</bold>
              </p></sec></tp:treatment-sec><tp:treatment-sec><!--Section generated to contain objects referenced in tp:taxon-treatment.--><fig id="F7" position="float" orientation="portrait"><object-id xmlns:xlink="http://www.w3.org/1999/xlink" content-type="doi" xlink:type="simple">10.3897/zookeys.1251.156931.figure7</object-id><object-id xmlns:xlink="http://www.w3.org/1999/xlink" content-type="arpha" xlink:type="simple">77D69B6E-60C6-5B72-B50E-8A1F78BA4242</object-id><label>Figure 7.</label><caption><p><italic><tp:taxon-name><tp:taxon-name-part taxon-name-part-type="genus" reg="Isometopus">Isometopus</tp:taxon-name-part></tp:taxon-name></italic> species in South Korea. A–E. <italic><tp:taxon-name><tp:taxon-name-part taxon-name-part-type="genus" reg="Isometopus">Isometopus</tp:taxon-name-part> <tp:taxon-name-part taxon-name-part-type="species" reg="japonicus">japonicus</tp:taxon-name-part></tp:taxon-name></italic> Hasegawa, 1946. A. Habitat, on bark of <italic><tp:taxon-name><tp:taxon-name-part taxon-name-part-type="genus" reg="Zelkova">Zelkova</tp:taxon-name-part> <tp:taxon-name-part taxon-name-part-type="species" reg="serrata">serrata</tp:taxon-name-part></tp:taxon-name></italic>; B. Early-stage nymph; C. Male; D. Final instar; E. Female; F–H. <italic><tp:taxon-name><tp:taxon-name-part taxon-name-part-type="genus" reg="Isometopus">I.</tp:taxon-name-part> <tp:taxon-name-part taxon-name-part-type="species" reg="rugiceps">rugiceps</tp:taxon-name-part></tp:taxon-name></italic> Kerzhner, 1988. F. Habitat, on bark of <italic><tp:taxon-name><tp:taxon-name-part taxon-name-part-type="genus" reg="Albizia">Albizia</tp:taxon-name-part> <tp:taxon-name-part taxon-name-part-type="species" reg="julibrissin">julibrissin</tp:taxon-name-part></tp:taxon-name></italic>; G. Final instar; H. Female; I–K. <italic><tp:taxon-name><tp:taxon-name-part taxon-name-part-type="genus" reg="Isometopus">I.</tp:taxon-name-part> <tp:taxon-name-part taxon-name-part-type="species" reg="citri">citri</tp:taxon-name-part></tp:taxon-name></italic> Ren, 1987. I. Habitat, on bark of <italic><tp:taxon-name><tp:taxon-name-part taxon-name-part-type="genus" reg="Prunus">Prunus</tp:taxon-name-part> <tp:taxon-name-part taxon-name-part-type="hybrid-sign">×</tp:taxon-name-part> <tp:taxon-name-part taxon-name-part-type="species" reg="yedoensis">yedoensis</tp:taxon-name-part></tp:taxon-name></italic>. J, K. Female.</p></caption><graphic xmlns:xlink="http://www.w3.org/1999/xlink" xlink:href="zookeys-1251-149_article-156931__-g007.jpg" position="float" orientation="portrait" xlink:type="simple" id="oo_1410129.jpg"><uri content-type="original_file" xlink:type="simple">https://binary.pensoft.net/fig/1410129</uri></graphic></fig><table-wrap id="T3" position="float" orientation="portrait"><label>Table 3.</label><caption><p>Collection substrate of East Asian <italic><tp:taxon-name><tp:taxon-name-part taxon-name-part-type="genus" reg="Isometopus">Isometopus</tp:taxon-name-part></tp:taxon-name></italic> species. <sup>!</sup> plant species with immatures confirmed; * plant species which are non-native within its distributional range, <sup>1</sup><italic><tp:taxon-name><tp:taxon-name-part taxon-name-part-type="genus" reg="Fraxinus">F.</tp:taxon-name-part> <tp:taxon-name-part taxon-name-part-type="species" reg="griffithii">griffithii</tp:taxon-name-part></tp:taxon-name></italic> in Nagasaki, Kyushu is an introduced population possibly from the Ryukyus (<xref ref-type="bibr" rid="B52">Yasunaga et al. 2017</xref>).</p></caption><table id="TID0ESOAI" rules="all"><tbody><tr><th rowspan="1" colspan="1">Species</th><th rowspan="1" colspan="1">Collection substrate (plant bark)</th><th rowspan="1" colspan="1">Family</th><th rowspan="1" colspan="1">References</th><th rowspan="1" colspan="1">Locality</th></tr><tr><td rowspan="13" colspan="1"><italic><tp:taxon-name><tp:taxon-name-part taxon-name-part-type="genus" reg="Isometopus">Isometopus</tp:taxon-name-part> <tp:taxon-name-part taxon-name-part-type="species" reg="amurensis">amurensis</tp:taxon-name-part></tp:taxon-name></italic> Kerzhner, 1988</td><td rowspan="1" colspan="1"><tp:taxon-name><tp:taxon-name-part taxon-name-part-type="genus" reg="Betula">Betula</tp:taxon-name-part> <tp:taxon-name-part taxon-name-part-type="species" reg="pendula">pendula</tp:taxon-name-part> <tp:taxon-name-part taxon-name-part-type="infraspecific-rank">subsp.</tp:taxon-name-part> <tp:taxon-name-part taxon-name-part-type="subspecies" reg="mandshurica">mandshurica</tp:taxon-name-part></tp:taxon-name><break/> (Regel) Ashburner &amp; McAll. <sup>!*</sup></td><td rowspan="1" colspan="1">
                    <tp:taxon-name>
                      <tp:taxon-name-part taxon-name-part-type="family">Betulaceae</tp:taxon-name-part>
                    </tp:taxon-name>
                  </td><td rowspan="1" colspan="1">This work</td><td rowspan="1" colspan="1">Korea</td></tr><tr><td rowspan="1" colspan="1"><italic><tp:taxon-name><tp:taxon-name-part taxon-name-part-type="genus" reg="Albizia">Albizia</tp:taxon-name-part> <tp:taxon-name-part taxon-name-part-type="species" reg="julibrissin">julibrissin</tp:taxon-name-part></tp:taxon-name></italic> Durazz. <sup>!</sup></td><td rowspan="1" colspan="1">
                    <tp:taxon-name>
                      <tp:taxon-name-part taxon-name-part-type="family">Fabaceae</tp:taxon-name-part>
                    </tp:taxon-name>
                  </td><td rowspan="1" colspan="1">This work</td><td rowspan="1" colspan="1">Korea</td></tr><tr><td rowspan="1" colspan="1"><italic><tp:taxon-name><tp:taxon-name-part taxon-name-part-type="genus" reg="Styphnolobium">Styphnolobium</tp:taxon-name-part> <tp:taxon-name-part taxon-name-part-type="species" reg="japonicum">japonicum</tp:taxon-name-part></tp:taxon-name></italic> (L.) Schott <sup>!*</sup></td><td rowspan="1" colspan="1">
                    <tp:taxon-name>
                      <tp:taxon-name-part taxon-name-part-type="family">Fabaceae</tp:taxon-name-part>
                    </tp:taxon-name>
                  </td><td rowspan="1" colspan="1">This work</td><td rowspan="1" colspan="1">Korea</td></tr><tr><td rowspan="1" colspan="1"><italic><tp:taxon-name><tp:taxon-name-part taxon-name-part-type="genus" reg="Quercus">Quercus</tp:taxon-name-part> <tp:taxon-name-part taxon-name-part-type="species" reg="dentata">dentata</tp:taxon-name-part></tp:taxon-name></italic> Thunb.</td><td rowspan="1" colspan="1">
                    <tp:taxon-name>
                      <tp:taxon-name-part taxon-name-part-type="family">Fagaceae</tp:taxon-name-part>
                    </tp:taxon-name>
                  </td><td rowspan="1" colspan="1">
                    <xref ref-type="bibr" rid="B15">Kerzhner (1988b)</xref>
                  </td><td rowspan="1" colspan="1">Russia (Far East)</td></tr><tr><td rowspan="1" colspan="1"><italic><tp:taxon-name><tp:taxon-name-part taxon-name-part-type="genus" reg="Quercus">Quercus</tp:taxon-name-part> <tp:taxon-name-part taxon-name-part-type="species" reg="mongolica">mongolica</tp:taxon-name-part></tp:taxon-name></italic> Fisch. ex Ledeb.</td><td rowspan="1" colspan="1">
                    <tp:taxon-name>
                      <tp:taxon-name-part taxon-name-part-type="family">Fagaceae</tp:taxon-name-part>
                    </tp:taxon-name>
                  </td><td rowspan="1" colspan="1">
                    <xref ref-type="bibr" rid="B15">Kerzhner (1988b)</xref>
                  </td><td rowspan="1" colspan="1">Russia (Far East)</td></tr><tr><td rowspan="1" colspan="1"><italic><tp:taxon-name><tp:taxon-name-part taxon-name-part-type="genus" reg="Quercus">Quercus</tp:taxon-name-part> <tp:taxon-name-part taxon-name-part-type="species" reg="palustris">palustris</tp:taxon-name-part></tp:taxon-name></italic> Münchh. <sup>!*</sup></td><td rowspan="1" colspan="1">
                    <tp:taxon-name>
                      <tp:taxon-name-part taxon-name-part-type="family">Fagaceae</tp:taxon-name-part>
                    </tp:taxon-name>
                  </td><td rowspan="1" colspan="1">This work</td><td rowspan="1" colspan="1">Korea</td></tr><tr><td rowspan="1" colspan="1"><italic><tp:taxon-name><tp:taxon-name-part taxon-name-part-type="genus" reg="Neolitsea">Neolitsea</tp:taxon-name-part> <tp:taxon-name-part taxon-name-part-type="species" reg="sericea">sericea</tp:taxon-name-part></tp:taxon-name></italic> (Blume) Koidz.</td><td rowspan="1" colspan="1">
                    <tp:taxon-name>
                      <tp:taxon-name-part taxon-name-part-type="family">Lauraceae</tp:taxon-name-part>
                    </tp:taxon-name>
                  </td><td rowspan="1" colspan="1">
                    <xref ref-type="bibr" rid="B17">Kim and Jung (2016)</xref>
                  </td><td rowspan="1" colspan="1">Korea (Jeju)</td></tr><tr><td rowspan="1" colspan="1"><italic><tp:taxon-name><tp:taxon-name-part taxon-name-part-type="genus" reg="Prunus">Prunus</tp:taxon-name-part> <tp:taxon-name-part taxon-name-part-type="hybrid-sign">×</tp:taxon-name-part> <tp:taxon-name-part taxon-name-part-type="species" reg="yedoensis">yedoensis</tp:taxon-name-part></tp:taxon-name></italic> Matsum. <sup>!*</sup></td><td rowspan="1" colspan="1">
                    <tp:taxon-name>
                      <tp:taxon-name-part taxon-name-part-type="family">Rosaceae</tp:taxon-name-part>
                    </tp:taxon-name>
                  </td><td rowspan="1" colspan="1">This work</td><td rowspan="1" colspan="1">Korea</td></tr><tr><td rowspan="1" colspan="1"><italic><tp:taxon-name><tp:taxon-name-part taxon-name-part-type="genus" reg="Salix">Salix</tp:taxon-name-part></tp:taxon-name></italic> sp. <sup>!</sup></td><td rowspan="1" colspan="1">
                    <tp:taxon-name>
                      <tp:taxon-name-part taxon-name-part-type="family">Salicaceae</tp:taxon-name-part>
                    </tp:taxon-name>
                  </td><td rowspan="1" colspan="1">This work</td><td rowspan="1" colspan="1">Korea</td></tr><tr><td rowspan="1" colspan="1"><italic><tp:taxon-name><tp:taxon-name-part taxon-name-part-type="genus" reg="Acer">Acer</tp:taxon-name-part> <tp:taxon-name-part taxon-name-part-type="species" reg="palmatum">palmatum</tp:taxon-name-part></tp:taxon-name></italic> Thunb. <sup>!</sup></td><td rowspan="1" colspan="1">
                    <tp:taxon-name>
                      <tp:taxon-name-part taxon-name-part-type="family">Sapindaceae</tp:taxon-name-part>
                    </tp:taxon-name>
                  </td><td rowspan="1" colspan="1">This work</td><td rowspan="1" colspan="1">Korea</td></tr><tr><td rowspan="1" colspan="1"><italic><tp:taxon-name><tp:taxon-name-part taxon-name-part-type="genus" reg="Styrax">Styrax</tp:taxon-name-part> <tp:taxon-name-part taxon-name-part-type="species" reg="japonicus">japonicus</tp:taxon-name-part></tp:taxon-name></italic> Siebold &amp; Zucc. <sup>!</sup></td><td rowspan="1" colspan="1">
                    <tp:taxon-name>
                      <tp:taxon-name-part taxon-name-part-type="family">Styracaceae</tp:taxon-name-part>
                    </tp:taxon-name>
                  </td><td rowspan="1" colspan="1">This work</td><td rowspan="1" colspan="1">Korea (Jeju)</td></tr><tr><td rowspan="1" colspan="1"><italic><tp:taxon-name><tp:taxon-name-part taxon-name-part-type="genus" reg="Taxus">Taxus</tp:taxon-name-part> <tp:taxon-name-part taxon-name-part-type="species" reg="cuspidata">cuspidata</tp:taxon-name-part></tp:taxon-name></italic> Siebold &amp; Zucc.</td><td rowspan="1" colspan="1">
                    <tp:taxon-name>
                      <tp:taxon-name-part taxon-name-part-type="family">Taxaceae</tp:taxon-name-part>
                    </tp:taxon-name>
                  </td><td rowspan="1" colspan="1">
                    <xref ref-type="bibr" rid="B12">Jung et al. (2015)</xref>
                  </td><td rowspan="1" colspan="1">Korea</td></tr><tr><td rowspan="1" colspan="1"><italic><tp:taxon-name><tp:taxon-name-part taxon-name-part-type="genus" reg="Zelkova">Zelkova</tp:taxon-name-part> <tp:taxon-name-part taxon-name-part-type="species" reg="serrata">serrata</tp:taxon-name-part></tp:taxon-name></italic> (Thunb.) Makino <sup>!</sup></td><td rowspan="1" colspan="1">
                    <tp:taxon-name>
                      <tp:taxon-name-part taxon-name-part-type="family">Ulmaceae</tp:taxon-name-part>
                    </tp:taxon-name>
                  </td><td rowspan="1" colspan="1">This work</td><td rowspan="1" colspan="1">Korea</td></tr><tr><td rowspan="1" colspan="1"><italic><tp:taxon-name><tp:taxon-name-part taxon-name-part-type="genus" reg="Isometopus">Isometopus</tp:taxon-name-part> <tp:taxon-name-part taxon-name-part-type="species" reg="beijingensis">beijingensis</tp:taxon-name-part></tp:taxon-name></italic> Ren &amp; Yang, 1988</td><td rowspan="1" colspan="1">Unknown</td><td rowspan="1" colspan="1"/><td rowspan="1" colspan="1">
                    <xref ref-type="bibr" rid="B37">Qi (2005)</xref>
                  </td><td rowspan="1" colspan="1">China</td></tr><tr><td rowspan="1" colspan="1"><italic><tp:taxon-name><tp:taxon-name-part taxon-name-part-type="genus" reg="Isometopus">Isometopus</tp:taxon-name-part> <tp:taxon-name-part taxon-name-part-type="species" reg="bipunctatus">bipunctatus</tp:taxon-name-part></tp:taxon-name></italic> Lin, 2004</td><td rowspan="1" colspan="1"><italic><tp:taxon-name><tp:taxon-name-part taxon-name-part-type="genus" reg="Fraxinus">Fraxinus</tp:taxon-name-part> <tp:taxon-name-part taxon-name-part-type="species" reg="griffithii">griffithii</tp:taxon-name-part></tp:taxon-name></italic> C.B.Clarke <sup>!</sup></td><td rowspan="1" colspan="1">
                    <tp:taxon-name>
                      <tp:taxon-name-part taxon-name-part-type="family">Oleaceae</tp:taxon-name-part>
                    </tp:taxon-name>
                  </td><td rowspan="1" colspan="1">
                    <xref ref-type="bibr" rid="B52">Yasunaga et al. (2017)</xref>
                  </td><td rowspan="1" colspan="1">Taiwan</td></tr><tr><td rowspan="3" colspan="1"><italic><tp:taxon-name><tp:taxon-name-part taxon-name-part-type="genus" reg="Isometopus">Isometopus</tp:taxon-name-part> <tp:taxon-name-part taxon-name-part-type="species" reg="citri">citri</tp:taxon-name-part></tp:taxon-name></italic> Ren, 1987</td><td rowspan="1" colspan="1"><italic><tp:taxon-name><tp:taxon-name-part taxon-name-part-type="genus" reg="Prunus">Prunus</tp:taxon-name-part> <tp:taxon-name-part taxon-name-part-type="hybrid-sign">×</tp:taxon-name-part> <tp:taxon-name-part taxon-name-part-type="species" reg="yedoensis">yedoensis</tp:taxon-name-part></tp:taxon-name></italic> Matsum. <sup>*</sup></td><td rowspan="1" colspan="1">
                    <tp:taxon-name>
                      <tp:taxon-name-part taxon-name-part-type="family">Rosaceae</tp:taxon-name-part>
                    </tp:taxon-name>
                  </td><td rowspan="1" colspan="1">This work</td><td rowspan="1" colspan="1">Korea</td></tr><tr><td rowspan="1" colspan="1"><italic><tp:taxon-name><tp:taxon-name-part taxon-name-part-type="genus" reg="Citrus">Citrus</tp:taxon-name-part> <tp:taxon-name-part taxon-name-part-type="species" reg="maxima">maxima</tp:taxon-name-part></tp:taxon-name></italic> (Burm.) Merr. <sup>*</sup></td><td rowspan="1" colspan="1">
                    <tp:taxon-name>
                      <tp:taxon-name-part taxon-name-part-type="family">Rutaceae</tp:taxon-name-part>
                    </tp:taxon-name>
                  </td><td rowspan="1" colspan="1">
                    <xref ref-type="bibr" rid="B37">Qi (2005)</xref>
                  </td><td rowspan="1" colspan="1">China</td></tr><tr><td rowspan="1" colspan="1"><italic><tp:taxon-name><tp:taxon-name-part taxon-name-part-type="genus" reg="Zelkova">Zelkova</tp:taxon-name-part> <tp:taxon-name-part taxon-name-part-type="species" reg="serrata">serrata</tp:taxon-name-part></tp:taxon-name></italic> (Thunb.) Makino</td><td rowspan="1" colspan="1">
                    <tp:taxon-name>
                      <tp:taxon-name-part taxon-name-part-type="family">Ulmaceae</tp:taxon-name-part>
                    </tp:taxon-name>
                  </td><td rowspan="1" colspan="1">This work</td><td rowspan="1" colspan="1">Korea</td></tr><tr><td rowspan="1" colspan="1"><italic><tp:taxon-name><tp:taxon-name-part taxon-name-part-type="genus" reg="Isometopus">Isometopus</tp:taxon-name-part> <tp:taxon-name-part taxon-name-part-type="species" reg="fasciatus">fasciatus</tp:taxon-name-part></tp:taxon-name></italic> Hsiao, 1964</td><td rowspan="1" colspan="1">Unknown</td><td rowspan="1" colspan="1"/><td rowspan="1" colspan="1">
                    <xref ref-type="bibr" rid="B37">Qi (2005)</xref>
                  </td><td rowspan="1" colspan="1">China</td></tr><tr><td rowspan="1" colspan="1"><italic><tp:taxon-name><tp:taxon-name-part taxon-name-part-type="genus" reg="Isometopus">Isometopus</tp:taxon-name-part> <tp:taxon-name-part taxon-name-part-type="species" reg="hainanus">hainanus</tp:taxon-name-part></tp:taxon-name></italic> Hsiao, 1964</td><td rowspan="1" colspan="1">Unknown</td><td rowspan="1" colspan="1"/><td rowspan="1" colspan="1">
                    <xref ref-type="bibr" rid="B37">Qi (2005)</xref>
                  </td><td rowspan="1" colspan="1">China</td></tr><tr><td rowspan="4" colspan="1"><italic><tp:taxon-name><tp:taxon-name-part taxon-name-part-type="genus" reg="Isometopus">Isometopus</tp:taxon-name-part> <tp:taxon-name-part taxon-name-part-type="species" reg="hananoi">hananoi</tp:taxon-name-part></tp:taxon-name></italic> Hasegawa, 1946</td><td rowspan="1" colspan="1"><italic><tp:taxon-name><tp:taxon-name-part taxon-name-part-type="genus" reg="Quercus">Quercus</tp:taxon-name-part></tp:taxon-name></italic> sp.</td><td rowspan="1" colspan="1">
                    <tp:taxon-name>
                      <tp:taxon-name-part taxon-name-part-type="family">Fagaceae</tp:taxon-name-part>
                    </tp:taxon-name>
                  </td><td rowspan="1" colspan="1">
                    <xref ref-type="bibr" rid="B52">Yasunaga et al. (2017)</xref>
                  </td><td rowspan="1" colspan="1">Japan</td></tr><tr><td rowspan="1" colspan="1"><italic><tp:taxon-name><tp:taxon-name-part taxon-name-part-type="genus" reg="Fraxinus">Fraxinus</tp:taxon-name-part> <tp:taxon-name-part taxon-name-part-type="species" reg="griffithii">griffithii</tp:taxon-name-part></tp:taxon-name></italic> C.B.Clarke <sup>*</sup></td><td rowspan="1" colspan="1">
                    <tp:taxon-name>
                      <tp:taxon-name-part taxon-name-part-type="family">Oleaceae</tp:taxon-name-part>
                    </tp:taxon-name>
                  </td><td rowspan="1" colspan="1">
                    <xref ref-type="bibr" rid="B52">Yasunaga et al. (2017)</xref>
                  </td><td rowspan="1" colspan="1">Japan (Kyushu<sup>1</sup>)</td></tr><tr><td rowspan="1" colspan="1"><italic><tp:taxon-name><tp:taxon-name-part taxon-name-part-type="genus" reg="Prunus">Prunus</tp:taxon-name-part></tp:taxon-name></italic> sp.</td><td rowspan="1" colspan="1">
                    <tp:taxon-name>
                      <tp:taxon-name-part taxon-name-part-type="family">Rosaceae</tp:taxon-name-part>
                    </tp:taxon-name>
                  </td><td rowspan="1" colspan="1">
                    <xref ref-type="bibr" rid="B52">Yasunaga et al. (2017)</xref>
                  </td><td rowspan="1" colspan="1">Japan</td></tr><tr><td rowspan="1" colspan="1"><italic><tp:taxon-name><tp:taxon-name-part taxon-name-part-type="genus" reg="Zelkova">Zelkova</tp:taxon-name-part> <tp:taxon-name-part taxon-name-part-type="species" reg="serrata">serrata</tp:taxon-name-part></tp:taxon-name></italic> (Thunb.) Makino <sup>!</sup></td><td rowspan="1" colspan="1">
                    <tp:taxon-name>
                      <tp:taxon-name-part taxon-name-part-type="family">Ulmaceae</tp:taxon-name-part>
                    </tp:taxon-name>
                  </td><td rowspan="1" colspan="1">
                    <xref ref-type="bibr" rid="B45">Urayama et al. (2019)</xref>
                    <xref ref-type="bibr" rid="B44">Tsunoda et al. (2020)</xref>
                  </td><td rowspan="1" colspan="1">Japan</td></tr><tr><td rowspan="1" colspan="1"><italic><tp:taxon-name><tp:taxon-name-part taxon-name-part-type="genus" reg="Isometopus">Isometopus</tp:taxon-name-part> <tp:taxon-name-part taxon-name-part-type="species" reg="hasegawai">hasegawai</tp:taxon-name-part></tp:taxon-name></italic> Miyamoto, 1965</td><td rowspan="1" colspan="1"><italic><tp:taxon-name><tp:taxon-name-part taxon-name-part-type="genus" reg="Pinus">Pinus</tp:taxon-name-part> <tp:taxon-name-part taxon-name-part-type="species" reg="luchuensis">luchuensis</tp:taxon-name-part></tp:taxon-name></italic> Mayr</td><td rowspan="1" colspan="1">
                    <tp:taxon-name>
                      <tp:taxon-name-part taxon-name-part-type="family">Pinaceae</tp:taxon-name-part>
                    </tp:taxon-name>
                  </td><td rowspan="1" colspan="1">
                    <xref ref-type="bibr" rid="B49">Yasunaga (2005)</xref>
                  </td><td rowspan="1" colspan="1">Japan (Ryukyu)</td></tr><tr><td rowspan="2" colspan="1"><italic><tp:taxon-name><tp:taxon-name-part taxon-name-part-type="genus" reg="Isometopus">Isometopus</tp:taxon-name-part> <tp:taxon-name-part taxon-name-part-type="species" reg="ishigaki">ishigaki</tp:taxon-name-part></tp:taxon-name></italic> Yasunaga, 2012</td><td rowspan="1" colspan="1"><italic><tp:taxon-name><tp:taxon-name-part taxon-name-part-type="genus" reg="Cinnamomum">Cinnamomum</tp:taxon-name-part> <tp:taxon-name-part taxon-name-part-type="species" reg="chekiangense">chekiangense</tp:taxon-name-part></tp:taxon-name></italic> Nakai</td><td rowspan="1" colspan="1">
                    <tp:taxon-name>
                      <tp:taxon-name-part taxon-name-part-type="family">Lauraceae</tp:taxon-name-part>
                    </tp:taxon-name>
                  </td><td rowspan="1" colspan="1">
                    <xref ref-type="bibr" rid="B49">Yasunaga (2005)</xref>
                  </td><td rowspan="1" colspan="1">Japan (Ryukyu)</td></tr><tr><td rowspan="1" colspan="1"><italic><tp:taxon-name><tp:taxon-name-part taxon-name-part-type="genus" reg="Fraxinus">Fraxinus</tp:taxon-name-part> <tp:taxon-name-part taxon-name-part-type="species" reg="griffithii">griffithii</tp:taxon-name-part></tp:taxon-name></italic> C.B.Clarke <sup>!</sup></td><td rowspan="1" colspan="1">
                    <tp:taxon-name>
                      <tp:taxon-name-part taxon-name-part-type="family">Oleaceae</tp:taxon-name-part>
                    </tp:taxon-name>
                  </td><td rowspan="1" colspan="1">
                    <xref ref-type="bibr" rid="B49">Yasunaga (2005)</xref>
                  </td><td rowspan="1" colspan="1">Japan (Ryukyu)</td></tr><tr><td rowspan="11" colspan="1"><italic><tp:taxon-name><tp:taxon-name-part taxon-name-part-type="genus" reg="Isometopus">Isometopus</tp:taxon-name-part> <tp:taxon-name-part taxon-name-part-type="species" reg="japonicus">japonicus</tp:taxon-name-part></tp:taxon-name></italic> Hasegawa, 1946</td><td rowspan="1" colspan="1"><tp:taxon-name><tp:taxon-name-part taxon-name-part-type="genus" reg="Betula">Betula</tp:taxon-name-part> <tp:taxon-name-part taxon-name-part-type="species" reg="pendula">pendula</tp:taxon-name-part> <tp:taxon-name-part taxon-name-part-type="infraspecific-rank">subsp.</tp:taxon-name-part> <tp:taxon-name-part taxon-name-part-type="subspecies" reg="mandshurica">mandshurica</tp:taxon-name-part></tp:taxon-name><break/> (Regel) Ashburner &amp; McAll.</td><td rowspan="1" colspan="1">
                    <tp:taxon-name>
                      <tp:taxon-name-part taxon-name-part-type="family">Betulaceae</tp:taxon-name-part>
                    </tp:taxon-name>
                  </td><td rowspan="1" colspan="1">
                    <xref ref-type="bibr" rid="B48">Yasunaga (2001)</xref>
                  </td><td rowspan="1" colspan="1">Japan</td></tr><tr><td rowspan="1" colspan="1"><italic><tp:taxon-name><tp:taxon-name-part taxon-name-part-type="genus" reg="Robinia">Robinia</tp:taxon-name-part> <tp:taxon-name-part taxon-name-part-type="species" reg="pseudoacacia">pseudoacacia</tp:taxon-name-part></tp:taxon-name></italic> L. <sup>!*</sup></td><td rowspan="1" colspan="1">
                    <tp:taxon-name>
                      <tp:taxon-name-part taxon-name-part-type="family">Fabaceae</tp:taxon-name-part>
                    </tp:taxon-name>
                  </td><td rowspan="1" colspan="1">This work</td><td rowspan="1" colspan="1">Korea</td></tr><tr><td rowspan="1" colspan="1"><italic><tp:taxon-name><tp:taxon-name-part taxon-name-part-type="genus" reg="Castanopsis">Castanopsis</tp:taxon-name-part> <tp:taxon-name-part taxon-name-part-type="species" reg="cuspidata">cuspidata</tp:taxon-name-part></tp:taxon-name></italic> (Thunb.)<break/> Schottky</td><td rowspan="1" colspan="1">
                    <tp:taxon-name>
                      <tp:taxon-name-part taxon-name-part-type="family">Fagaceae</tp:taxon-name-part>
                    </tp:taxon-name>
                  </td><td rowspan="1" colspan="1">Shishido et al. (2020)</td><td rowspan="1" colspan="1">Japan</td></tr><tr><td rowspan="1" colspan="1"><italic><tp:taxon-name><tp:taxon-name-part taxon-name-part-type="genus" reg="Quercus">Quercus</tp:taxon-name-part> <tp:taxon-name-part taxon-name-part-type="species" reg="palustris">palustris</tp:taxon-name-part></tp:taxon-name></italic> Münchh. <sup>!*</sup></td><td rowspan="1" colspan="1">
                    <tp:taxon-name>
                      <tp:taxon-name-part taxon-name-part-type="family">Fagaceae</tp:taxon-name-part>
                    </tp:taxon-name>
                  </td><td rowspan="1" colspan="1">This work</td><td rowspan="1" colspan="1">Korea</td></tr><tr><td rowspan="1" colspan="1"><italic><tp:taxon-name><tp:taxon-name-part taxon-name-part-type="genus" reg="Picea">Picea</tp:taxon-name-part></tp:taxon-name></italic> sp.</td><td rowspan="1" colspan="1">
                    <tp:taxon-name>
                      <tp:taxon-name-part taxon-name-part-type="family">Pinaceae</tp:taxon-name-part>
                    </tp:taxon-name>
                  </td><td rowspan="1" colspan="1">
                    <xref ref-type="bibr" rid="B49">Yasunaga (2005)</xref>
                  </td><td rowspan="1" colspan="1">Japan</td></tr><tr><td rowspan="1" colspan="1"><italic><tp:taxon-name><tp:taxon-name-part taxon-name-part-type="genus" reg="Prunus">Prunus</tp:taxon-name-part> <tp:taxon-name-part taxon-name-part-type="hybrid-sign">×</tp:taxon-name-part> <tp:taxon-name-part taxon-name-part-type="species" reg="yedoensis">yedoensis</tp:taxon-name-part></tp:taxon-name></italic> Matsum. <sup>!*</sup></td><td rowspan="1" colspan="1">
                    <tp:taxon-name>
                      <tp:taxon-name-part taxon-name-part-type="family">Rosaceae</tp:taxon-name-part>
                    </tp:taxon-name>
                  </td><td rowspan="1" colspan="1">This work</td><td rowspan="1" colspan="1">Korea</td></tr><tr><td rowspan="1" colspan="1"><italic><tp:taxon-name><tp:taxon-name-part taxon-name-part-type="genus" reg="Prunus">Prunus</tp:taxon-name-part> <tp:taxon-name-part taxon-name-part-type="species" reg="sargentii">sargentii</tp:taxon-name-part></tp:taxon-name></italic> Rehder</td><td rowspan="1" colspan="1">
                    <tp:taxon-name>
                      <tp:taxon-name-part taxon-name-part-type="family">Rosaceae</tp:taxon-name-part>
                    </tp:taxon-name>
                  </td><td rowspan="1" colspan="1">
                    <xref ref-type="bibr" rid="B48">Yasunaga (2001)</xref>
                  </td><td rowspan="1" colspan="1">Japan</td></tr><tr><td rowspan="1" colspan="1"><italic><tp:taxon-name><tp:taxon-name-part taxon-name-part-type="genus" reg="Sorbus">Sorbus</tp:taxon-name-part> <tp:taxon-name-part taxon-name-part-type="species" reg="commixta">commixta</tp:taxon-name-part></tp:taxon-name></italic> Hedl.</td><td rowspan="1" colspan="1">
                    <tp:taxon-name>
                      <tp:taxon-name-part taxon-name-part-type="family">Rosaceae</tp:taxon-name-part>
                    </tp:taxon-name>
                  </td><td rowspan="1" colspan="1">
                    <xref ref-type="bibr" rid="B48">Yasunaga (2001)</xref>
                  </td><td rowspan="1" colspan="1">Japan</td></tr><tr><td rowspan="1" colspan="1"><italic><tp:taxon-name><tp:taxon-name-part taxon-name-part-type="genus" reg="Acer">Acer</tp:taxon-name-part> <tp:taxon-name-part taxon-name-part-type="species" reg="palmatum">palmatum</tp:taxon-name-part></tp:taxon-name></italic> Thunb. <sup>!</sup></td><td rowspan="1" colspan="1">
                    <tp:taxon-name>
                      <tp:taxon-name-part taxon-name-part-type="family">Sapindaceae</tp:taxon-name-part>
                    </tp:taxon-name>
                  </td><td rowspan="1" colspan="1">This work</td><td rowspan="1" colspan="1">Korea</td></tr><tr><td rowspan="1" colspan="1"><italic><tp:taxon-name><tp:taxon-name-part taxon-name-part-type="genus" reg="Taxus">Taxus</tp:taxon-name-part> <tp:taxon-name-part taxon-name-part-type="species" reg="cuspidata">cuspidata</tp:taxon-name-part></tp:taxon-name></italic> Siebold &amp; Zucc.</td><td rowspan="1" colspan="1">
                    <tp:taxon-name>
                      <tp:taxon-name-part taxon-name-part-type="family">Taxaceae</tp:taxon-name-part>
                    </tp:taxon-name>
                  </td><td rowspan="1" colspan="1">
                    <xref ref-type="bibr" rid="B48">Yasunaga (2001)</xref>
                  </td><td rowspan="1" colspan="1">Japan</td></tr><tr><td rowspan="1" colspan="1"><italic><tp:taxon-name><tp:taxon-name-part taxon-name-part-type="genus" reg="Zelkova">Zelkova</tp:taxon-name-part> <tp:taxon-name-part taxon-name-part-type="species" reg="serrata">serrata</tp:taxon-name-part></tp:taxon-name></italic> (Thunb.) Makino <sup>!</sup></td><td rowspan="1" colspan="1">
                    <tp:taxon-name>
                      <tp:taxon-name-part taxon-name-part-type="family">Ulmaceae</tp:taxon-name-part>
                    </tp:taxon-name>
                  </td><td rowspan="1" colspan="1"><xref ref-type="bibr" rid="B48">Yasunaga (2001)</xref>, <xref ref-type="bibr" rid="B17">Kim and Jung (2016)</xref>, <xref ref-type="bibr" rid="B45">Urayama et al. (2019)</xref></td><td rowspan="1" colspan="1">Japan, Korea</td></tr><tr><td rowspan="1" colspan="1"><italic><tp:taxon-name><tp:taxon-name-part taxon-name-part-type="genus" reg="Isometopus">Isometopus</tp:taxon-name-part> <tp:taxon-name-part taxon-name-part-type="species" reg="lini">lini</tp:taxon-name-part></tp:taxon-name></italic> Lin, 2004</td><td rowspan="1" colspan="1">Unknown</td><td rowspan="1" colspan="1"/><td rowspan="1" colspan="1">
                    <xref ref-type="bibr" rid="B52">Yasunaga et al. (2017)</xref>
                  </td><td rowspan="1" colspan="1">Taiwan</td></tr><tr><td rowspan="1" colspan="1"><italic><tp:taxon-name><tp:taxon-name-part taxon-name-part-type="genus" reg="Isometopus">Isometopus</tp:taxon-name-part> <tp:taxon-name-part taxon-name-part-type="species" reg="marginatus">marginatus</tp:taxon-name-part></tp:taxon-name></italic> Ren &amp; Yang, 1988</td><td rowspan="1" colspan="1">Unknown</td><td rowspan="1" colspan="1"/><td rowspan="1" colspan="1">
                    <xref ref-type="bibr" rid="B37">Qi (2005)</xref>
                  </td><td rowspan="1" colspan="1">China</td></tr><tr><td rowspan="1" colspan="1"><italic><tp:taxon-name><tp:taxon-name-part taxon-name-part-type="genus" reg="Isometopus">Isometopus</tp:taxon-name-part> <tp:taxon-name-part taxon-name-part-type="species" reg="nigrosignatus">nigrosignatus</tp:taxon-name-part></tp:taxon-name></italic> Ren, 1987</td><td rowspan="1" colspan="1">Unknown</td><td rowspan="1" colspan="1"/><td rowspan="1" colspan="1">
                    <xref ref-type="bibr" rid="B37">Qi (2005)</xref>
                  </td><td rowspan="1" colspan="1">China</td></tr><tr><td rowspan="1" colspan="1"><italic><tp:taxon-name><tp:taxon-name-part taxon-name-part-type="genus" reg="Isometopus">Isometopus</tp:taxon-name-part> <tp:taxon-name-part taxon-name-part-type="species" reg="puberus">puberus</tp:taxon-name-part></tp:taxon-name></italic> Ren, 1991</td><td rowspan="1" colspan="1">Unknown</td><td rowspan="1" colspan="1"/><td rowspan="1" colspan="1">
                    <xref ref-type="bibr" rid="B37">Qi (2005)</xref>
                  </td><td rowspan="1" colspan="1">China</td></tr><tr><td rowspan="1" colspan="1"><italic><tp:taxon-name><tp:taxon-name-part taxon-name-part-type="genus" reg="Isometopus">Isometopus</tp:taxon-name-part> <tp:taxon-name-part taxon-name-part-type="species" reg="renae">renae</tp:taxon-name-part></tp:taxon-name></italic> Lin, 2004</td><td rowspan="1" colspan="1">Unknown</td><td rowspan="1" colspan="1"/><td rowspan="1" colspan="1">
                    <xref ref-type="bibr" rid="B52">Yasunaga et al. (2017)</xref>
                  </td><td rowspan="1" colspan="1">Taiwan</td></tr><tr><td rowspan="5" colspan="1"><italic><tp:taxon-name><tp:taxon-name-part taxon-name-part-type="genus" reg="Isometopus">Isometopus</tp:taxon-name-part> <tp:taxon-name-part taxon-name-part-type="species" reg="rugiceps">rugiceps</tp:taxon-name-part></tp:taxon-name></italic> Kerzhner, 1988</td><td rowspan="1" colspan="1"><italic><tp:taxon-name><tp:taxon-name-part taxon-name-part-type="genus" reg="Albizia">Albizia</tp:taxon-name-part> <tp:taxon-name-part taxon-name-part-type="species" reg="julibrissin">julibrissin</tp:taxon-name-part></tp:taxon-name></italic> Durazz. <sup>!</sup></td><td rowspan="1" colspan="1">
                    <tp:taxon-name>
                      <tp:taxon-name-part taxon-name-part-type="family">Fabaceae</tp:taxon-name-part>
                    </tp:taxon-name>
                  </td><td rowspan="1" colspan="1">This work</td><td rowspan="1" colspan="1">Korea</td></tr><tr><td rowspan="1" colspan="1"><italic><tp:taxon-name><tp:taxon-name-part taxon-name-part-type="genus" reg="Robinia">Robinia</tp:taxon-name-part> <tp:taxon-name-part taxon-name-part-type="species" reg="pseudoacacia">pseudoacacia</tp:taxon-name-part></tp:taxon-name></italic> L. <sup>!*</sup></td><td rowspan="1" colspan="1">
                    <tp:taxon-name>
                      <tp:taxon-name-part taxon-name-part-type="family">Fabaceae</tp:taxon-name-part>
                    </tp:taxon-name>
                  </td><td rowspan="1" colspan="1">This work</td><td rowspan="1" colspan="1">Korea</td></tr><tr><td rowspan="1" colspan="1"><italic><tp:taxon-name><tp:taxon-name-part taxon-name-part-type="genus" reg="Quercus">Quercus</tp:taxon-name-part> <tp:taxon-name-part taxon-name-part-type="species" reg="dentata">dentata</tp:taxon-name-part></tp:taxon-name></italic> Thunb.</td><td rowspan="1" colspan="1">
                    <tp:taxon-name>
                      <tp:taxon-name-part taxon-name-part-type="family">Fagaceae</tp:taxon-name-part>
                    </tp:taxon-name>
                  </td><td rowspan="1" colspan="1">
                    <xref ref-type="bibr" rid="B15">Kerzhner (1988b)</xref>
                  </td><td rowspan="1" colspan="1">Russia (Far East)</td></tr><tr><td rowspan="1" colspan="1"><tp:taxon-name><tp:taxon-name-part taxon-name-part-type="genus" reg="Prunus">Prunus</tp:taxon-name-part> (<tp:taxon-name-part taxon-name-part-type="subgenus" reg="Cerasus">Cerasus</tp:taxon-name-part>)</tp:taxon-name> sp. <sup>!</sup></td><td rowspan="1" colspan="1">
                    <tp:taxon-name>
                      <tp:taxon-name-part taxon-name-part-type="family">Rosaceae</tp:taxon-name-part>
                    </tp:taxon-name>
                  </td><td rowspan="1" colspan="1">This work</td><td rowspan="1" colspan="1">Korea</td></tr><tr><td rowspan="1" colspan="1"><italic><tp:taxon-name><tp:taxon-name-part taxon-name-part-type="genus" reg="Zelkova">Zelkova</tp:taxon-name-part> <tp:taxon-name-part taxon-name-part-type="species" reg="serrata">serrata</tp:taxon-name-part></tp:taxon-name></italic> (Thunb.) Makino <sup>!</sup></td><td rowspan="1" colspan="1">
                    <tp:taxon-name>
                      <tp:taxon-name-part taxon-name-part-type="family">Ulmaceae</tp:taxon-name-part>
                    </tp:taxon-name>
                  </td><td rowspan="1" colspan="1">This work</td><td rowspan="1" colspan="1">Korea</td></tr><tr><td rowspan="1" colspan="1"><italic><tp:taxon-name><tp:taxon-name-part taxon-name-part-type="genus" reg="Isometopus">Isometopus</tp:taxon-name-part> <tp:taxon-name-part taxon-name-part-type="species" reg="shaowuensis">shaowuensis</tp:taxon-name-part></tp:taxon-name></italic> Ren, 1987</td><td rowspan="1" colspan="1"><italic><tp:taxon-name><tp:taxon-name-part taxon-name-part-type="genus" reg="Citrus">Citrus</tp:taxon-name-part></tp:taxon-name></italic> sp.</td><td rowspan="1" colspan="1">
                    <tp:taxon-name>
                      <tp:taxon-name-part taxon-name-part-type="family">Rutaceae</tp:taxon-name-part>
                    </tp:taxon-name>
                  </td><td rowspan="1" colspan="1">
                    <xref ref-type="bibr" rid="B37">Qi (2005)</xref>
                  </td><td rowspan="1" colspan="1">China</td></tr><tr><td rowspan="1" colspan="1"><italic><tp:taxon-name><tp:taxon-name-part taxon-name-part-type="genus" reg="Isometopus">Isometopus</tp:taxon-name-part> <tp:taxon-name-part taxon-name-part-type="species" reg="takaii">takaii</tp:taxon-name-part></tp:taxon-name></italic> Yasunaga, 2012</td><td rowspan="1" colspan="1"><italic><tp:taxon-name><tp:taxon-name-part taxon-name-part-type="genus" reg="Fraxinus">Fraxinus</tp:taxon-name-part> <tp:taxon-name-part taxon-name-part-type="species" reg="griffithii">griffithii</tp:taxon-name-part></tp:taxon-name></italic> C.B.Clarke</td><td rowspan="1" colspan="1">
                    <tp:taxon-name>
                      <tp:taxon-name-part taxon-name-part-type="family">Oleaceae</tp:taxon-name-part>
                    </tp:taxon-name>
                  </td><td rowspan="1" colspan="1">
                    <xref ref-type="bibr" rid="B49">Yasunaga (2005)</xref>
                  </td><td rowspan="1" colspan="1">Japan (Ryukyu)</td></tr><tr><td rowspan="1" colspan="1"><italic><tp:taxon-name><tp:taxon-name-part taxon-name-part-type="genus" reg="Isometopus">Isometopus</tp:taxon-name-part> <tp:taxon-name-part taxon-name-part-type="species" reg="tianjinus">tianjinus</tp:taxon-name-part></tp:taxon-name></italic> Hsiao, 1964</td><td rowspan="1" colspan="1"><italic><tp:taxon-name><tp:taxon-name-part taxon-name-part-type="genus" reg="Styphnolobium">Styphnolobium</tp:taxon-name-part> <tp:taxon-name-part taxon-name-part-type="species" reg="japonicum">japonicum</tp:taxon-name-part></tp:taxon-name></italic> (L.) Schott</td><td rowspan="1" colspan="1">
                    <tp:taxon-name>
                      <tp:taxon-name-part taxon-name-part-type="family">Fabaceae</tp:taxon-name-part>
                    </tp:taxon-name>
                  </td><td rowspan="1" colspan="1">
                    <xref ref-type="bibr" rid="B37">Qi (2005)</xref>
                  </td><td rowspan="1" colspan="1">China</td></tr></tbody></table></table-wrap><fig id="F6" position="float" orientation="portrait"><object-id xmlns:xlink="http://www.w3.org/1999/xlink" content-type="doi" xlink:type="simple">10.3897/zookeys.1251.156931.figure6</object-id><object-id xmlns:xlink="http://www.w3.org/1999/xlink" content-type="arpha" xlink:type="simple">DF69E6BC-1916-5FFE-B6CB-65E07FFEDCF3</object-id><label>Figure 6.</label><caption><p><italic><tp:taxon-name><tp:taxon-name-part taxon-name-part-type="genus" reg="Isometopus">Isometopus</tp:taxon-name-part> <tp:taxon-name-part taxon-name-part-type="species" reg="amurensis">amurensis</tp:taxon-name-part></tp:taxon-name></italic> Kerzhner, 1988, live specimens. A, B. Male; C, D. Female, E. Early-stage nymph; F, G. Final instar nymph.</p></caption><graphic xmlns:xlink="http://www.w3.org/1999/xlink" xlink:href="zookeys-1251-149_article-156931__-g006.jpg" position="float" orientation="portrait" xlink:type="simple" id="oo_1410128.jpg"><uri content-type="original_file" xlink:type="simple">https://binary.pensoft.net/fig/1410128</uri></graphic></fig></tp:treatment-sec><ref-list><ref id="B15"><mixed-citation xmlns:xlink="http://www.w3.org/1999/xlink" xlink:type="simple"><person-group><name name-style="western"><surname>Kerzhner</surname><given-names>IM</given-names></name></person-group> (<year>1988b</year>) New and little known heteropterous insects (<tp:taxon-name><tp:taxon-name-part taxon-name-part-type="suborder">Heteroptera</tp:taxon-name-part></tp:taxon-name>) from the Far East of the USSR. Vladivostok: Academy of Sciences, USSR, 1–84. [in Russian]</mixed-citation></ref><ref id="B16"><mixed-citation xmlns:xlink="http://www.w3.org/1999/xlink" xlink:type="simple"><person-group><name name-style="western"><surname>Kerzhner</surname><given-names>IM</given-names></name><name name-style="western"><surname>Josifov</surname><given-names>M</given-names></name></person-group> (<year>1999</year>) <source><tp:taxon-name><tp:taxon-name-part taxon-name-part-type="family">Miridae</tp:taxon-name-part></tp:taxon-name> Hahn, 1833. In: Aukema B, Rieger C (Eds) Catalogue of the <tp:taxon-name><tp:taxon-name-part taxon-name-part-type="suborder">Heteroptera</tp:taxon-name-part></tp:taxon-name> of the Palaearctic Region, Vol. 3.</source><publisher-name>The Netherlands Entomological Society</publisher-name>, <publisher-loc>Amsterdam</publisher-loc>, <size units="page">576 pp</size>.</mixed-citation></ref><ref id="B41"><mixed-citation xmlns:xlink="http://www.w3.org/1999/xlink" xlink:type="simple"><person-group><name name-style="western"><surname>Schuh</surname><given-names>RT</given-names></name></person-group> (<year>2002–2013</year>) On-line Systematic Catalog of Plant Bugs (<tp:taxon-name><tp:taxon-name-part taxon-name-part-type="class">Insecta</tp:taxon-name-part></tp:taxon-name>: <tp:taxon-name><tp:taxon-name-part taxon-name-part-type="suborder">Heteroptera</tp:taxon-name-part></tp:taxon-name>: <tp:taxon-name><tp:taxon-name-part taxon-name-part-type="family">Miridae</tp:taxon-name-part></tp:taxon-name>). <ext-link xlink:href="http://research.amnh.org/pbi/catalog/" ext-link-type="uri" xlink:type="simple">http://research.amnh.org/pbi/catalog/</ext-link> [accessed 9 September 2024]</mixed-citation></ref><ref id="B1"><mixed-citation xmlns:xlink="http://www.w3.org/1999/xlink" xlink:type="simple"><person-group><name name-style="western"><surname>Ahn</surname><given-names>SJ</given-names></name><name name-style="western"><surname>Kim</surname><given-names>WG</given-names></name><name name-style="western"><surname>Kim</surname><given-names>SS</given-names></name><name name-style="western"><surname>Park</surname><given-names>CG</given-names></name></person-group> (<year>2018</year>) <source>The terrestrial <tp:taxon-name><tp:taxon-name-part taxon-name-part-type="suborder">Heteroptera</tp:taxon-name-part></tp:taxon-name> of Korea.</source><publisher-name>Nature &amp; Ecology</publisher-name>, <publisher-loc>Seoul</publisher-loc>, <size units="page">632 pp</size>.</mixed-citation></ref><ref id="B43"><mixed-citation xmlns:xlink="http://www.w3.org/1999/xlink" xlink:type="simple"><person-group><name name-style="western"><surname>Taszakowski</surname><given-names>A</given-names></name><name name-style="western"><surname>Kim</surname><given-names>J</given-names></name><name name-style="western"><surname>Bugaj-Nawrocka</surname><given-names>A</given-names></name><name name-style="western"><surname>Jung</surname><given-names>S</given-names></name></person-group> (<year>2023</year>) <article-title>Thirty years of progress in research on jumping tree bugs and the World checklist of <tp:taxon-name><tp:taxon-name-part taxon-name-part-type="subfamily">Isometopinae</tp:taxon-name-part></tp:taxon-name> (<tp:taxon-name><tp:taxon-name-part taxon-name-part-type="order">Hemiptera</tp:taxon-name-part></tp:taxon-name>: <tp:taxon-name><tp:taxon-name-part taxon-name-part-type="suborder">Heteroptera</tp:taxon-name-part></tp:taxon-name>: <tp:taxon-name><tp:taxon-name-part taxon-name-part-type="family">Miridae</tp:taxon-name-part></tp:taxon-name>).</article-title><source>Zootaxa</source><volume>5382</volume>(<issue>1</issue>): <fpage>179</fpage>–<lpage>196</lpage>. <ext-link xlink:href="10.11646/zootaxa.5382.1.19" ext-link-type="doi" xlink:type="simple">https://doi.org/10.11646/zootaxa.5382.1.19</ext-link></mixed-citation></ref><ref id="B52"><mixed-citation xmlns:xlink="http://www.w3.org/1999/xlink" xlink:type="simple"><person-group><name name-style="western"><surname>Yasunaga</surname><given-names>T</given-names></name><name name-style="western"><surname>Yamada</surname><given-names>K</given-names></name><name name-style="western"><surname>Tsai</surname><given-names>J-F</given-names></name></person-group> (<year>2017</year>) <article-title>Taxonomic review of the plant bug subfamily <tp:taxon-name><tp:taxon-name-part taxon-name-part-type="subfamily">Isometopinae</tp:taxon-name-part></tp:taxon-name> for Taiwan and Japanese Southwest Islands, with descriptions of new taxa (<tp:taxon-name><tp:taxon-name-part taxon-name-part-type="order">Hemiptera</tp:taxon-name-part></tp:taxon-name>: <tp:taxon-name><tp:taxon-name-part taxon-name-part-type="suborder">Heteroptera</tp:taxon-name-part></tp:taxon-name>: <tp:taxon-name><tp:taxon-name-part taxon-name-part-type="family">Miridae</tp:taxon-name-part></tp:taxon-name>: <tp:taxon-name><tp:taxon-name-part taxon-name-part-type="subfamily">Isometopinae</tp:taxon-name-part></tp:taxon-name>).</article-title><source>Zootaxa</source><volume>4365</volume>(<issue>4</issue>): <fpage>421</fpage>–<lpage>439</lpage>. <ext-link xlink:href="10.11646/zootaxa.4365.4.3" ext-link-type="doi" xlink:type="simple">https://doi.org/10.11646/zootaxa.4365.4.3</ext-link></mixed-citation></ref><ref id="B17"><mixed-citation xmlns:xlink="http://www.w3.org/1999/xlink" xlink:type="simple"><person-group><name name-style="western"><surname>Kim</surname><given-names>J</given-names></name><name name-style="western"><surname>Jung</surname><given-names>S</given-names></name></person-group> (<year>2016</year>) <article-title>Taxonomic review of the genus <italic><tp:taxon-name><tp:taxon-name-part taxon-name-part-type="genus">Isometopus</tp:taxon-name-part></tp:taxon-name></italic> (<tp:taxon-name><tp:taxon-name-part taxon-name-part-type="order">Hemiptera</tp:taxon-name-part></tp:taxon-name>: <tp:taxon-name><tp:taxon-name-part taxon-name-part-type="family">Miridae</tp:taxon-name-part></tp:taxon-name>: <tp:taxon-name><tp:taxon-name-part taxon-name-part-type="subfamily">Isometopinae</tp:taxon-name-part></tp:taxon-name>) from the Korean Peninsula, with description of a new species.</article-title><source>Zootaxa</source><volume>4137</volume>(<issue>1</issue>): <fpage>137</fpage>–<lpage>145</lpage>. <ext-link xlink:href="10.11646/zootaxa.4137.1.11" ext-link-type="doi" xlink:type="simple">https://doi.org/10.11646/zootaxa.4137.1.11</ext-link></mixed-citation></ref><ref id="B12"><mixed-citation xmlns:xlink="http://www.w3.org/1999/xlink" xlink:type="simple"><person-group><name name-style="western"><surname>Jung</surname><given-names>S</given-names></name><name name-style="western"><surname>Duwal</surname><given-names>RK</given-names></name><name name-style="western"><surname>Lee</surname><given-names>S</given-names></name></person-group> (<year>2015</year>) <article-title>A new record of the subfamily <tp:taxon-name><tp:taxon-name-part taxon-name-part-type="subfamily">Isometopinae</tp:taxon-name-part></tp:taxon-name> (<tp:taxon-name><tp:taxon-name-part taxon-name-part-type="suborder">Heteroptera</tp:taxon-name-part></tp:taxon-name>: <tp:taxon-name><tp:taxon-name-part taxon-name-part-type="family">Miridae</tp:taxon-name-part></tp:taxon-name>) from the Korean Peninsula.</article-title><source>Zootaxa</source><volume>3911</volume>(<issue>4</issue>): <fpage>598</fpage>–<lpage>600</lpage>. <ext-link xlink:href="10.11646/zootaxa.3911.4.10" ext-link-type="doi" xlink:type="simple">https://doi.org/10.11646/zootaxa.3911.4.10</ext-link></mixed-citation></ref><ref id="B37"><mixed-citation xmlns:xlink="http://www.w3.org/1999/xlink" xlink:type="simple"><person-group><name name-style="western"><surname>Qi</surname><given-names>B</given-names></name></person-group> (<year>2005</year>) <article-title>A taxonomic study of <tp:taxon-name><tp:taxon-name-part taxon-name-part-type="subfamily">Isometopinae</tp:taxon-name-part></tp:taxon-name> from China, including <italic><tp:taxon-name><tp:taxon-name-part taxon-name-part-type="genus">Myiomma</tp:taxon-name-part> <tp:taxon-name-part taxon-name-part-type="species">qinlingensis</tp:taxon-name-part></tp:taxon-name></italic> sp. nov. (<tp:taxon-name><tp:taxon-name-part taxon-name-part-type="order">Hemiptera</tp:taxon-name-part></tp:taxon-name>: <tp:taxon-name><tp:taxon-name-part taxon-name-part-type="suborder">Heteroptera</tp:taxon-name-part></tp:taxon-name>: <tp:taxon-name><tp:taxon-name-part taxon-name-part-type="family">Miridae</tp:taxon-name-part></tp:taxon-name>).</article-title><source>Canadian Entomologist</source><volume>137</volume>(<issue>5</issue>): <fpage>509</fpage>–<lpage>515</lpage>. <ext-link xlink:href="10.4039/n04-114" ext-link-type="doi" xlink:type="simple">https://doi.org/10.4039/n04-114</ext-link></mixed-citation></ref><ref id="B45"><mixed-citation xmlns:xlink="http://www.w3.org/1999/xlink" xlink:type="simple"><person-group><name name-style="western"><surname>Urayama</surname><given-names>S</given-names></name><name name-style="western"><surname>Matsumoto</surname><given-names>K</given-names></name><name name-style="western"><surname>Yamamichi</surname><given-names>H</given-names></name><name name-style="western"><surname>Kawashita</surname><given-names>S</given-names></name><name name-style="western"><surname>Nagashima</surname><given-names>T</given-names></name><name name-style="western"><surname>Yasunaga</surname><given-names>T</given-names></name></person-group> (<year>2019</year>) <article-title>Heteropteran bugs found to inhabit <italic><tp:taxon-name><tp:taxon-name-part taxon-name-part-type="genus">Zelkova</tp:taxon-name-part></tp:taxon-name></italic> tree planted for landscaping at urbanized zones of Nagasaki City, Japan, close to ‘Hypocenter.</article-title><source>’ Rostria</source><volume>63</volume>: <fpage>77</fpage>–<lpage>84</lpage>. [in Japanese with English summary]</mixed-citation></ref><ref id="B44"><mixed-citation xmlns:xlink="http://www.w3.org/1999/xlink" xlink:type="simple"><person-group><name name-style="western"><surname>Tsunoda</surname><given-names>R</given-names></name><name name-style="western"><surname>Takahama</surname><given-names>K</given-names></name><name name-style="western"><surname>Hinami</surname><given-names>H</given-names></name><name name-style="western"><surname>Tamada</surname><given-names>Y</given-names></name><name name-style="western"><surname>Yasunaga</surname><given-names>T</given-names></name><name name-style="western"><surname>Serrano Leon</surname><given-names>S</given-names></name><name name-style="western"><surname>Kawashita</surname><given-names>S</given-names></name><name name-style="western"><surname>Nagashima</surname><given-names>T</given-names></name></person-group> (<year>2020</year>) <article-title>Miscellaneous findings on the biology and morphology of <tp:taxon-name><tp:taxon-name-part taxon-name-part-type="genus">Isometopus</tp:taxon-name-part> <tp:taxon-name-part taxon-name-part-type="species">hasegawai</tp:taxon-name-part></tp:taxon-name> (sic) (<tp:taxon-name><tp:taxon-name-part taxon-name-part-type="family">Miridae</tp:taxon-name-part></tp:taxon-name>: <tp:taxon-name><tp:taxon-name-part taxon-name-part-type="subfamily">Isometopinae</tp:taxon-name-part></tp:taxon-name>).</article-title><source>Rostria</source><volume>65</volume>: <fpage>17</fpage>–<lpage>24</lpage>. [in Japanese with English summary]</mixed-citation></ref><ref id="B49"><mixed-citation xmlns:xlink="http://www.w3.org/1999/xlink" xlink:type="simple"><person-group><name name-style="western"><surname>Yasunaga</surname><given-names>T</given-names></name></person-group> (<year>2005</year>) <article-title>Isometopine plant bugs (<tp:taxon-name><tp:taxon-name-part taxon-name-part-type="suborder">Heteroptera</tp:taxon-name-part></tp:taxon-name>: <tp:taxon-name><tp:taxon-name-part taxon-name-part-type="family">Miridae</tp:taxon-name-part></tp:taxon-name>), preferably inhabiting <italic><tp:taxon-name><tp:taxon-name-part taxon-name-part-type="genus">Fraxinus</tp:taxon-name-part> <tp:taxon-name-part taxon-name-part-type="species">griffithii</tp:taxon-name-part></tp:taxon-name></italic>, on Ishigaki Island of the Ryukyus, Japan.</article-title><source>Tijdschrift voor Entomologie</source><volume>148</volume>(<issue>2</issue>): <fpage>341</fpage>–<lpage>349</lpage>. <ext-link xlink:href="10.1163/22119434-900000179" ext-link-type="doi" xlink:type="simple">https://doi.org/10.1163/22119434-900000179</ext-link></mixed-citation></ref><ref id="B48"><mixed-citation xmlns:xlink="http://www.w3.org/1999/xlink" xlink:type="simple"><person-group><name name-style="western"><surname>Yasunaga</surname><given-names>T</given-names></name></person-group> (<year>2001</year>) Family <tp:taxon-name><tp:taxon-name-part taxon-name-part-type="family">Miridae</tp:taxon-name-part></tp:taxon-name> Hahn, plant bugs. In: Yasunaga T, Takai M, Kawasawa T (Eds) A Field Guide to Japanese Bugs II. Terrestrial Heteropterans. Zenkoku Noson Kyoiku Kyokai Publ. Co. Ltd., Tokyo, 2–96 + 112–351. [in Japanese]</mixed-citation></ref></ref-list></tp:taxon-treatment>
