# Supplementary material for: ﻿Taxonomic corrections, new records, and life history information on the jumping tree bugs (Hemiptera, Miridae, Isometopinae) of Korea
Source: Zookeys. 2025 Sep 5;1251:149–71. doi: 10.3897/zookeys.1251.156931 (PMC12432525; doi:10.3897/zookeys.1251.156931)
Supplement: XML Treatment for Myiomma ussuriense [file zookeys.1251.156931-treatment5.xml]

<!DOCTYPE tp:taxon-treatment
  PUBLIC "-//TaxonX//DTD Taxonomic Treatment Publishing DTD v0 20100105//EN" "tax-treatment-NSO.dtd">
<tp:taxon-treatment xmlns:tp="http://www.plazi.org/taxpub"><tp:treatment-meta><kwd-group><label>Taxon classification</label><kwd>
                <named-content content-type="kingdom">Animalia</named-content>
              </kwd><kwd>
                <named-content content-type="order">Hemiptera</named-content>
              </kwd><kwd>
                <named-content content-type="family">Miridae</named-content>
              </kwd></kwd-group><mixed-citation publication-type="journal"><person-group><name><surname>Kim</surname><given-names>Wonwoong</given-names></name><name><surname>Oh</surname><given-names>Minsuk</given-names></name><name><surname>Cho</surname><given-names>Geonho</given-names></name></person-group><article-title>﻿Taxonomic corrections, new records, and life history information on the jumping tree bugs (<tp:taxon-name><tp:taxon-name-part taxon-name-part-type="order">Hemiptera</tp:taxon-name-part></tp:taxon-name>, <tp:taxon-name><tp:taxon-name-part taxon-name-part-type="family">Miridae</tp:taxon-name-part></tp:taxon-name>, <tp:taxon-name><tp:taxon-name-part taxon-name-part-type="subfamily">Isometopinae</tp:taxon-name-part></tp:taxon-name>) of Korea</article-title><source>Zookeys</source><day>05</day><month>09</month><year>2025</year><volume>1251</volume><fpage>149</fpage><lpage>171</lpage><pub-id pub-id-type="doi">10.3897/zookeys.1251.156931</pub-id></mixed-citation></tp:treatment-meta><tp:nomenclature><label>﻿</label><tp:taxon-name><object-id xmlns:xlink="http://www.w3.org/1999/xlink" content-type="arpha" xlink:type="simple">D773483A-F03A-585C-8AAC-03625FEE2F8E</object-id>
              <tp:taxon-name-part taxon-name-part-type="genus" reg="Myiomma">Myiomma</tp:taxon-name-part>
              <tp:taxon-name-part taxon-name-part-type="species" reg="ussuriense">ussuriense</tp:taxon-name-part>
            </tp:taxon-name><tp:taxon-authority>Ostapenko, 2001</tp:taxon-authority><xref ref-type="fig" rid="F8">Fig. 8A–F</xref><tp:nomenclature-citation-list><tp:nomenclature-citation><tp:taxon-name>
                  <tp:taxon-name-part taxon-name-part-type="genus" reg="Myiomma">Myiomma</tp:taxon-name-part> <tp:taxon-name-part taxon-name-part-type="species" reg="ussuriensis">ussuriensis</tp:taxon-name-part></tp:taxon-name><comment>: Ostapenko, 2001: 358. Holotype: ♀, Russia: 30 km NW of Arsen’ev, Primorsk Terr.; originally in Ostapenko’s collection, now deposited at <named-content xmlns:xlink="http://www.w3.org/1999/xlink" content-type="dwc:institutional_code" xlink:title="Zoological Institute, Russian Academy of Sciences" xlink:href="http://grbio.org/institution/zoological-institute-russian-academy-sciences" xlink:type="simple">ZISP</named-content>.</comment></tp:nomenclature-citation><tp:nomenclature-citation><tp:taxon-name>
                  <tp:taxon-name-part taxon-name-part-type="genus" reg="Myiomma">Myiomma</tp:taxon-name-part> <tp:taxon-name-part taxon-name-part-type="species" reg="ussuriensis">ussuriensis</tp:taxon-name-part></tp:taxon-name><comment>: Schuh, 2002–2013 (web catalogue), <xref ref-type="bibr" rid="B43">Taszakowski et al. (2023)</xref>: 190 (catalogue).</comment></tp:nomenclature-citation><tp:nomenclature-citation><tp:taxon-name>
                  <tp:taxon-name-part taxon-name-part-type="genus" reg="Myiomma">Myiomma</tp:taxon-name-part> <tp:taxon-name-part taxon-name-part-type="species" reg="ussuriense">ussuriense</tp:taxon-name-part></tp:taxon-name><comment>: <xref ref-type="bibr" rid="B21">Kment and Carapezza 2017</xref>: 566 (list).</comment></tp:nomenclature-citation><tp:nomenclature-citation><tp:taxon-name>
                  <tp:taxon-name-part taxon-name-part-type="genus" reg="Myiomma">Myiomma</tp:taxon-name-part> <tp:taxon-name-part taxon-name-part-type="species" reg="koreana">koreana</tp:taxon-name-part></tp:taxon-name><comment>: <xref ref-type="bibr" rid="B34">Oh et al. 2025</xref>: 147. Holotype: ♂, Korea: Mt. Gaya, Seongju-gun; <named-content xmlns:xlink="http://www.w3.org/1999/xlink" content-type="dwc:institutional_code" xlink:title="Insect Biosystematics Laboratory, Seoul National University" xlink:href="http://grbio.org/institution/seoul-national-university" xlink:type="simple">SNU</named-content>. syn. nov.</comment></tp:nomenclature-citation><tp:nomenclature-citation><tp:taxon-name>
                  <tp:taxon-name-part taxon-name-part-type="genus" reg="Myiomma">Myiomma</tp:taxon-name-part> <tp:taxon-name-part taxon-name-part-type="species" reg="kukai">kukai</tp:taxon-name-part></tp:taxon-name><comment>: <xref ref-type="bibr" rid="B11">Jung and Lee 2012</xref>: 53 (misidentification), see <xref ref-type="bibr" rid="B34">Oh et al. 2025</xref>: 152.</comment></tp:nomenclature-citation></tp:nomenclature-citation-list></tp:nomenclature><tp:treatment-sec sec-type="type material" id="SECID0E25CI"><title>Type material examined.</title><p><bold><italic><tp:taxon-name><tp:taxon-name-part taxon-name-part-type="genus" reg="Myiomma">Myiomma</tp:taxon-name-part> <tp:taxon-name-part taxon-name-part-type="species" reg="ussuriense">ussuriense</tp:taxon-name-part></tp:taxon-name></italic> Ostapenko, 2001. <italic>Holotype</italic></bold>: ♀, “[Primorsky krai, 30 km \ NW of Arsen’ev \ on <italic><tp:taxon-name><tp:taxon-name-part taxon-name-part-type="genus" reg="Fraxinus">Fraxinus</tp:taxon-name-part> <tp:taxon-name-part taxon-name-part-type="species" reg="mandshurica">mandshurica</tp:taxon-name-part></tp:taxon-name></italic> \ K. Ostapenko, 4.8.1999]” [handwritten] “<italic>Holotypus</italic> \ <tp:taxon-name><tp:taxon-name-part taxon-name-part-type="genus" reg="Myiomma">Myiomma</tp:taxon-name-part></tp:taxon-name> \ <tp:taxon-name><tp:taxon-name-part taxon-name-part-type="genus" reg="Myiomma"/><tp:taxon-name-part taxon-name-part-type="species" reg="ussuriensis">ussuriensis</tp:taxon-name-part></tp:taxon-name> \ Ostapenko det. 2000” [printed + handwritten] also with <named-content xmlns:xlink="http://www.w3.org/1999/xlink" content-type="dwc:institutional_code" xlink:title="Zoological Institute, Russian Academy of Sciences" xlink:href="http://grbio.org/institution/zoological-institute-russian-academy-sciences" xlink:type="simple">ZISP</named-content> catalogue number: INS_HEM_0000126; deposited in <named-content xmlns:xlink="http://www.w3.org/1999/xlink" content-type="dwc:institutional_code" xlink:title="Zoological Institute, Russian Academy of Sciences" xlink:href="http://grbio.org/institution/zoological-institute-russian-academy-sciences" xlink:type="simple">ZISP</named-content>. <bold><italic><tp:taxon-name><tp:taxon-name-part taxon-name-part-type="genus" reg="Myiomma">Myiomma</tp:taxon-name-part> <tp:taxon-name-part taxon-name-part-type="species" reg="koreanum">koreanum</tp:taxon-name-part></tp:taxon-name></italic> Oh &amp; Lee, 2025. <italic>Holotype</italic></bold>: ♂, “<named-content xmlns:xlink="http://www.w3.org/1999/xlink" content-type="dwc:institutional_code" xlink:title="Insect Biosystematics Laboratory, Seoul National University" xlink:href="http://grbio.org/institution/seoul-national-university" xlink:type="simple">SNU</named-content> \ Coll.#: 220806 MS-001 \ Loc.: Mt. Gaya, \ Seongju-gun, GB, Korea \ from light trap \ Date: 06.viii.2022 \ Leg.: WG. Kim” [printed] “HOLOTYPE \ <italic><tp:taxon-name><tp:taxon-name-part taxon-name-part-type="genus" reg="Myiomma">Myiomma</tp:taxon-name-part> <tp:taxon-name-part taxon-name-part-type="species" reg="koreana">koreana</tp:taxon-name-part></tp:taxon-name></italic> \ Oh &amp; Lee, 2025” [printed]; deposited in <named-content xmlns:xlink="http://www.w3.org/1999/xlink" content-type="dwc:institutional_code" xlink:title="Insect Biosystematics Laboratory, Seoul National University" xlink:href="http://grbio.org/institution/seoul-national-university" xlink:type="simple">SNU</named-content>.</p><fig id="F8" position="float" orientation="portrait"><object-id xmlns:xlink="http://www.w3.org/1999/xlink" content-type="doi" xlink:type="simple">10.3897/zookeys.1251.156931.figure8</object-id><object-id xmlns:xlink="http://www.w3.org/1999/xlink" content-type="arpha" xlink:type="simple">5E105C8F-DF7B-5856-83F6-ADC9C42AF556</object-id><label>Figure 8.</label><caption><p><italic><tp:taxon-name><tp:taxon-name-part taxon-name-part-type="genus" reg="Myiomma">Myiomma</tp:taxon-name-part> <tp:taxon-name-part taxon-name-part-type="species" reg="ussuriense">ussuriense</tp:taxon-name-part></tp:taxon-name></italic> Ostapenko, 2001, holotype. A. Dorsal view; B. Lateral view; C. Head in frontal view; D. Head in lateral view; E. Labels; F. Distribution of <italic><tp:taxon-name><tp:taxon-name-part taxon-name-part-type="genus" reg="Myiomma">M.</tp:taxon-name-part> <tp:taxon-name-part taxon-name-part-type="species" reg="ussuriense">ussuriense</tp:taxon-name-part></tp:taxon-name></italic> and <italic><tp:taxon-name><tp:taxon-name-part taxon-name-part-type="genus" reg="Myiomma">M.</tp:taxon-name-part> <tp:taxon-name-part taxon-name-part-type="species" reg="kukai">kukai</tp:taxon-name-part></tp:taxon-name></italic> in East Asia. Scale bars: 1.0 mm (A, B); 0.1 mm (C, D). © <named-content xmlns:xlink="http://www.w3.org/1999/xlink" content-type="dwc:institutional_code" xlink:title="Zoological Institute, Russian Academy of Sciences" xlink:href="http://grbio.org/institution/zoological-institute-russian-academy-sciences" xlink:type="simple">ZISP</named-content> (A–E).</p></caption><graphic xmlns:xlink="http://www.w3.org/1999/xlink" xlink:href="zookeys-1251-149_article-156931__-g008.jpg" position="float" orientation="portrait" xlink:type="simple" id="oo_1410130.jpg"><uri content-type="original_file" xlink:type="simple">https://binary.pensoft.net/fig/1410130</uri></graphic></fig></tp:treatment-sec><tp:treatment-sec sec-type="notes" id="SECID0EHDDI"><title>Note.</title><p><xref ref-type="bibr" rid="B34">Oh et al. (2025)</xref> described <italic><tp:taxon-name><tp:taxon-name-part taxon-name-part-type="genus" reg="Myiomma">M.</tp:taxon-name-part> <tp:taxon-name-part taxon-name-part-type="species" reg="koreana">koreana</tp:taxon-name-part></tp:taxon-name></italic> based on eight specimens collected from four localities in South Korea, provided a description of both sexes, and briefly documented its bionomics. However, according to <xref ref-type="bibr" rid="B21">Kment and Carapezza (2017)</xref> the correct gender of <italic><tp:taxon-name><tp:taxon-name-part taxon-name-part-type="genus" reg="Myiomma">Myiomma</tp:taxon-name-part></tp:taxon-name></italic> is neuter, and this species name should be amended as <italic><tp:taxon-name><tp:taxon-name-part taxon-name-part-type="genus" reg="Myiomma">M.</tp:taxon-name-part> <tp:taxon-name-part taxon-name-part-type="species" reg="koreanum">koreanum</tp:taxon-name-part></tp:taxon-name></italic> (ICZN 1999, article 31.2.). In describing <italic><tp:taxon-name><tp:taxon-name-part taxon-name-part-type="genus" reg="Myiomma">M.</tp:taxon-name-part> <tp:taxon-name-part taxon-name-part-type="species" reg="koreanum">koreanum</tp:taxon-name-part></tp:taxon-name></italic>, the authors were aware of <italic><tp:taxon-name><tp:taxon-name-part taxon-name-part-type="genus" reg="Myiomma">M.</tp:taxon-name-part> <tp:taxon-name-part taxon-name-part-type="species" reg="ussuriense">ussuriense</tp:taxon-name-part></tp:taxon-name></italic>, which has been described based on a single female from Primorsky Krai, Russia, but have regarded the Korean specimens as distinct, mostly following <xref ref-type="bibr" rid="B35">Ostapenko’s (2001)</xref> original description of <italic><tp:taxon-name><tp:taxon-name-part taxon-name-part-type="genus" reg="Myiomma">M.</tp:taxon-name-part> <tp:taxon-name-part taxon-name-part-type="species" reg="ussuriense">ussuriense</tp:taxon-name-part></tp:taxon-name></italic>.</p><p>Type specimens of <italic><tp:taxon-name><tp:taxon-name-part taxon-name-part-type="genus" reg="Myiomma">M.</tp:taxon-name-part> <tp:taxon-name-part taxon-name-part-type="species" reg="koreanum">koreanum</tp:taxon-name-part></tp:taxon-name></italic> collected from Korea showed differences with <xref ref-type="bibr" rid="B35">Ostapenko’s (2001)</xref> descriptions and figures, mainly following color and structures (original text of <xref ref-type="bibr" rid="B35">Ostapenko 2001</xref>: 358 in square brackets): 1) Structure of postocular rim viewed from the lateral side, 2) Inner margin of compound eye not conjoined [Eyes large, contacting along midline of head], 3) Blackish brown metafemur [hind femora pale brown, with diffuse subapical ring and apex yellow], 4) Dorsum densely covered with brown setae [covered dorsally with sparse recumbent hairs], 5) Clavus and corium uniformly dark brown [Inner margin of clavus and base of corium yellowish brown], 6) Metatibia widely dark brown, apical 1/4 pale [hind tibiae dark brown with yellowish apical half].</p><p>Photographic examination of the holotype of <italic><tp:taxon-name><tp:taxon-name-part taxon-name-part-type="genus" reg="Myiomma">M.</tp:taxon-name-part> <tp:taxon-name-part taxon-name-part-type="species" reg="ussuriense">ussuriense</tp:taxon-name-part></tp:taxon-name></italic> housed at <named-content xmlns:xlink="http://www.w3.org/1999/xlink" content-type="dwc:institutional_code" xlink:title="Zoological Institute, Russian Academy of Sciences" xlink:href="http://grbio.org/institution/zoological-institute-russian-academy-sciences" xlink:type="simple">ZISP</named-content> (Fig. <xref ref-type="fig" rid="F8">8A–E</xref>) showed that <xref ref-type="bibr" rid="B35">Ostapenko’s (2001)</xref> description is misleading, as it is different from the actual conditions found in the holotype. All morphological features of the female specimens of <italic><tp:taxon-name><tp:taxon-name-part taxon-name-part-type="genus" reg="Myiomma">M.</tp:taxon-name-part> <tp:taxon-name-part taxon-name-part-type="species" reg="koreanum">koreanum</tp:taxon-name-part></tp:taxon-name></italic> collected from Korea match well with the holotype of <italic><tp:taxon-name><tp:taxon-name-part taxon-name-part-type="genus" reg="Myiomma">M.</tp:taxon-name-part> <tp:taxon-name-part taxon-name-part-type="species" reg="ussuriense">ussuriense</tp:taxon-name-part></tp:taxon-name></italic>, and we confirm that <italic><tp:taxon-name><tp:taxon-name-part taxon-name-part-type="genus" reg="Myiomma">Myiomma</tp:taxon-name-part> <tp:taxon-name-part taxon-name-part-type="species" reg="koreanum">koreanum</tp:taxon-name-part></tp:taxon-name></italic> Oh &amp; Lee, 2025 is a new subjective synonym of <italic><tp:taxon-name><tp:taxon-name-part taxon-name-part-type="genus" reg="Myiomma">Myiomma</tp:taxon-name-part> <tp:taxon-name-part taxon-name-part-type="species" reg="ussuriense">ussuriense</tp:taxon-name-part></tp:taxon-name></italic> Ostapenko, 2001.</p><p>Therefore, <abbrev xmlns:xlink="http://www.w3.org/1999/xlink" xlink:title="mitochondrial cytochrome c oxidase subunit I" id="ABBRID0ETIDI" xlink:type="simple">COI</abbrev> sequences previously submitted to GenBank, <ext-link xmlns:xlink="http://www.w3.org/1999/xlink" xlink:href="PQ530509" ext-link-type="gen" xlink:type="simple">PQ530509</ext-link>, <ext-link xmlns:xlink="http://www.w3.org/1999/xlink" xlink:href="PQ530510" ext-link-type="gen" xlink:type="simple">PQ530510</ext-link> (<xref ref-type="bibr" rid="B34">Oh et al. 2025</xref>, as <italic><tp:taxon-name><tp:taxon-name-part taxon-name-part-type="genus" reg="Myiomma">M.</tp:taxon-name-part> <tp:taxon-name-part taxon-name-part-type="species" reg="koreana">koreana</tp:taxon-name-part></tp:taxon-name></italic>) and <ext-link xmlns:xlink="http://www.w3.org/1999/xlink" xlink:href="GU194800" ext-link-type="gen" xlink:type="simple">GU194800</ext-link> (<xref ref-type="bibr" rid="B11">Jung and Lee 2012</xref>, as <italic><tp:taxon-name><tp:taxon-name-part taxon-name-part-type="genus" reg="Myiomma">M.</tp:taxon-name-part> <tp:taxon-name-part taxon-name-part-type="species" reg="kukai">kukai</tp:taxon-name-part></tp:taxon-name></italic>. See <xref ref-type="bibr" rid="B34">Oh et al. 2025</xref>: 151, 152) should be referred to as <italic><tp:taxon-name><tp:taxon-name-part taxon-name-part-type="genus" reg="Myiomma">M.</tp:taxon-name-part> <tp:taxon-name-part taxon-name-part-type="species" reg="ussuriense">ussuriense</tp:taxon-name-part></tp:taxon-name></italic>. <xref ref-type="bibr" rid="B15">Kerzhner (1988b)</xref> mentioned a nymph of an undescribed <italic><tp:taxon-name><tp:taxon-name-part taxon-name-part-type="genus" reg="Myiomma">Myiomma</tp:taxon-name-part></tp:taxon-name></italic> collected from Ryazanovka, Primorsky Krai, on the bark of <italic><tp:taxon-name><tp:taxon-name-part taxon-name-part-type="genus" reg="Quercus">Quercus</tp:taxon-name-part> <tp:taxon-name-part taxon-name-part-type="species" reg="dentata">dentata</tp:taxon-name-part></tp:taxon-name></italic>, but this species was never formally described, and could possibly pertain to <italic><tp:taxon-name><tp:taxon-name-part taxon-name-part-type="genus" reg="Myiomma">M.</tp:taxon-name-part> <tp:taxon-name-part taxon-name-part-type="species" reg="ussuriense">ussuriense</tp:taxon-name-part></tp:taxon-name></italic>, based on the distribution of known <italic><tp:taxon-name><tp:taxon-name-part taxon-name-part-type="genus" reg="Myiomma">Myiomma</tp:taxon-name-part></tp:taxon-name></italic> species from the Far East (Fig. <xref ref-type="fig" rid="F8">8F</xref>).</p></tp:treatment-sec><ref-list><ref id="B43"><mixed-citation xmlns:xlink="http://www.w3.org/1999/xlink" xlink:type="simple"><person-group><name name-style="western"><surname>Taszakowski</surname><given-names>A</given-names></name><name name-style="western"><surname>Kim</surname><given-names>J</given-names></name><name name-style="western"><surname>Bugaj-Nawrocka</surname><given-names>A</given-names></name><name name-style="western"><surname>Jung</surname><given-names>S</given-names></name></person-group> (<year>2023</year>) <article-title>Thirty years of progress in research on jumping tree bugs and the World checklist of <tp:taxon-name><tp:taxon-name-part taxon-name-part-type="subfamily">Isometopinae</tp:taxon-name-part></tp:taxon-name> (<tp:taxon-name><tp:taxon-name-part taxon-name-part-type="order">Hemiptera</tp:taxon-name-part></tp:taxon-name>: <tp:taxon-name><tp:taxon-name-part taxon-name-part-type="suborder">Heteroptera</tp:taxon-name-part></tp:taxon-name>: <tp:taxon-name><tp:taxon-name-part taxon-name-part-type="family">Miridae</tp:taxon-name-part></tp:taxon-name>).</article-title><source>Zootaxa</source><volume>5382</volume>(<issue>1</issue>): <fpage>179</fpage>–<lpage>196</lpage>. <ext-link xlink:href="10.11646/zootaxa.5382.1.19" ext-link-type="doi" xlink:type="simple">https://doi.org/10.11646/zootaxa.5382.1.19</ext-link></mixed-citation></ref><ref id="B21"><mixed-citation xmlns:xlink="http://www.w3.org/1999/xlink" xlink:type="simple"><person-group><name name-style="western"><surname>Kment</surname><given-names>P</given-names></name><name name-style="western"><surname>Carapezza</surname><given-names>A</given-names></name></person-group> (<year>2017</year>) <article-title>List of True bug taxa described by Rauno E. Linnavuori (<tp:taxon-name><tp:taxon-name-part taxon-name-part-type="order">Hemiptera</tp:taxon-name-part></tp:taxon-name>: <tp:taxon-name><tp:taxon-name-part taxon-name-part-type="suborder">Heteroptera</tp:taxon-name-part></tp:taxon-name>).</article-title><source>Entomologica Americana</source><volume>122</volume>(<issue>4</issue>): <fpage>528</fpage>–<lpage>621</lpage>. <ext-link xlink:href="10.1664/1947-5144-122.4.528" ext-link-type="doi" xlink:type="simple">https://doi.org/10.1664/1947-5144-122.4.528</ext-link></mixed-citation></ref><ref id="B34"><mixed-citation xmlns:xlink="http://www.w3.org/1999/xlink" xlink:type="simple"><person-group><name name-style="western"><surname>Oh</surname><given-names>M</given-names></name><name name-style="western"><surname>Kim</surname><given-names>W</given-names></name><name name-style="western"><surname>Kim</surname><given-names>WG</given-names></name><name name-style="western"><surname>Lee</surname><given-names>S</given-names></name></person-group> (<year>2025</year>) <article-title>A new species of the genus <italic><tp:taxon-name><tp:taxon-name-part taxon-name-part-type="genus">Myiomma</tp:taxon-name-part></tp:taxon-name></italic> (<tp:taxon-name><tp:taxon-name-part taxon-name-part-type="suborder">Heteroptera</tp:taxon-name-part></tp:taxon-name>: <tp:taxon-name><tp:taxon-name-part taxon-name-part-type="family">Miridae</tp:taxon-name-part></tp:taxon-name>: <tp:taxon-name><tp:taxon-name-part taxon-name-part-type="subfamily">Isometopinae</tp:taxon-name-part></tp:taxon-name>) from the Korean Peninsula.</article-title><source>Zootaxa</source><volume>5566</volume>(<issue>1</issue>): <fpage>145</fpage>–<lpage>158</lpage>. <ext-link xlink:href="10.11646/zootaxa.5566.1.6" ext-link-type="doi" xlink:type="simple">https://doi.org/10.11646/zootaxa.5566.1.6</ext-link></mixed-citation></ref><ref id="B11"><mixed-citation xmlns:xlink="http://www.w3.org/1999/xlink" xlink:type="simple"><person-group><name name-style="western"><surname>Jung</surname><given-names>S</given-names></name><name name-style="western"><surname>Lee</surname><given-names>S</given-names></name></person-group> (<year>2012</year>) <article-title>Molecular phylogeny of the plant bugs (<tp:taxon-name><tp:taxon-name-part taxon-name-part-type="suborder">Heteroptera</tp:taxon-name-part></tp:taxon-name>: <tp:taxon-name><tp:taxon-name-part taxon-name-part-type="family">Miridae</tp:taxon-name-part></tp:taxon-name>) and the evolution of feeding habits.</article-title><source>Cladistics</source><volume>28</volume>: <fpage>50</fpage>–<lpage>79</lpage>. <ext-link xlink:href="10.1111/j.1096-0031.2011.00365.x" ext-link-type="doi" xlink:type="simple">https://doi.org/10.1111/j.1096-0031.2011.00365.x</ext-link></mixed-citation></ref><ref id="B35"><mixed-citation xmlns:xlink="http://www.w3.org/1999/xlink" xlink:type="simple"><person-group><name name-style="western"><surname>Ostapenko</surname><given-names>KA</given-names></name></person-group> (<year>2001</year>) <article-title>A new species of <italic><tp:taxon-name><tp:taxon-name-part taxon-name-part-type="genus">Myiomma</tp:taxon-name-part></tp:taxon-name></italic> from Primorsk Territory of Russia (<tp:taxon-name><tp:taxon-name-part taxon-name-part-type="suborder">Heteroptera</tp:taxon-name-part></tp:taxon-name>: <tp:taxon-name><tp:taxon-name-part taxon-name-part-type="family">Miridae</tp:taxon-name-part></tp:taxon-name>).</article-title><source>Zoosystematica Rossica</source><volume>9</volume>(<issue>2</issue>): <fpage>358</fpage>.</mixed-citation></ref><ref id="B15"><mixed-citation xmlns:xlink="http://www.w3.org/1999/xlink" xlink:type="simple"><person-group><name name-style="western"><surname>Kerzhner</surname><given-names>IM</given-names></name></person-group> (<year>1988b</year>) New and little known heteropterous insects (<tp:taxon-name><tp:taxon-name-part taxon-name-part-type="suborder">Heteroptera</tp:taxon-name-part></tp:taxon-name>) from the Far East of the USSR. Vladivostok: Academy of Sciences, USSR, 1–84. [in Russian]</mixed-citation></ref></ref-list></tp:taxon-treatment>
